# Supplementary material for: A survey of working conditions within biomedical research in the United Kingdom
Source: F1000Res. 2017 May 12;6:229. Originally published 2017 Mar 7. [Version 2] doi: 10.12688/f1000research.11029.2 (PMC5627577; doi:10.12688/f1000research.11029.2)
Supplement: Raw data from the survey (anonymity-compromising information has been removed, see Methods). [file f1000research-6-12484-s0000.tgz]

Archive with 1 entries (1 files):
- f9e8b4b4-4dea-4f34-b7fe-f69667335dcd_Dataset_1.xls
