# Supplementary material for: A survey of working conditions within biomedical research in the United Kingdom
Source: F1000Res. 2017 May 12;6:229. Originally published 2017 Mar 7. [Version 2] doi: 10.12688/f1000research.11029.2 (PMC5627577; doi:10.12688/f1000research.11029.2)
Supplement: Raw data from the survey (anonymity-compromising information has been removed, see Methods). [file f1000research-6-12484-s0000.tgz › f9e8b4b4-4dea-4f34-b7fe-f69667335dcd_Dataset_1.xls]

## Sheet: Sheet1
StartDate	EndDate	What position are you?									Broadly, what discipline do you work in?						What country do you work in?					How many countries have you worked in over the past 5 years?	How old are you?	How long have you held this level of position?	How many hours did you work last week?		How many days did you work last week?		What's your annual salary in pounds sterling?		How comfortable do you feel about your long-term prospects in research? (Select all that apply)
		PhD researcher	Post-PhD, unemployed	Postdoc	Postdoc, between contracts	Lecturer, short-term contract	Principal Investigator, non-permanant contract	Principal Investigator, permanant contract	I have left academia, but I am filling out this survey according to my most recent post (please indicate)	If you don't fit into these categories, please expand below	Biomedical sciences (cell biology, developmental biology, molecular biology, bioinformatics etc)	Biology (ecology, evolution etc)	Physics	Chemistry	Maths	Other (please specify)	UK	Europe (non-UK)	US	Canada	Other (please specify)	Response	Response	Response	Response	Last week was not a normal week. I usually work [specify] hours per week	Response	Last week was not a normal week. I usually work [specify] days per week	Response	Other (please specify)	Comfortable	Not very comfortable - I can't keep working this hard	Not very comfortable - I don't make enough money	Not very comfortable - I can't, or won't, relocate	Not very comfortable - It's too competitive, and there aren't enough jobs	Not at all - I'm planning on leaving research (please expand below)
2016-10-06 18:28:31	2016-10-06 18:29:30	PhD researcher									Biomedical sciences (cell biology, developmental biology, molecular biology, bioinformatics etc)								US			1	25 - 29	1 - 3 years	51 - 55		7		PhD stipend 13,000 - 18,000 (tax free)			Not very comfortable - I can't keep working this hard			Not very comfortable - It's too competitive, and there aren't enough jobs
2016-09-23 15:51:49	2016-09-23 15:59:58			Postdoc										Chemistry			UK					1	25 - 29	1 - 3 years	41 - 45		5		31,000 - 35,000				Not very comfortable - I don't make enough money
2016-09-09 14:49:10	2016-09-09 14:50:15			Postdoc							Biomedical sciences (cell biology, developmental biology, molecular biology, bioinformatics etc)						UK					1	30 - 34	1 - 3 years	56 - 60		5		26,000 - 30,000						Not very comfortable - It's too competitive, and there aren't enough jobs
2016-09-09 09:30:33	2016-09-09 09:34:00			Postdoc							Biomedical sciences (cell biology, developmental biology, molecular biology, bioinformatics etc)							Europe (non-UK)				2	30 - 34	1 - 3 years	51 - 55		6		26,000 - 30,000						Not very comfortable - It's too competitive, and there aren't enough jobs
2016-09-08 18:59:48	2016-09-08 19:01:47	PhD researcher									Biomedical sciences (cell biology, developmental biology, molecular biology, bioinformatics etc)							Europe (non-UK)				3	25 - 29	Under a year	Last week was not a normal week. I usually work [specify] hours per week	52	6		PhD stipend 18,000 - 20,000 (tax free)		Comfortable
2016-09-07 13:53:00	2016-09-07 13:55:47	PhD researcher									Biomedical sciences (cell biology, developmental biology, molecular biology, bioinformatics etc)										Singapore	2	25 - 29	4 - 6 years	Last week was not a normal week. I usually work [specify] hours per week	60	Last week was not a normal week. I usually work [specify] days per week	7	PhD stipend 13,000 - 18,000 (tax free)						Not very comfortable - It's too competitive, and there aren't enough jobs
2016-09-07 07:05:47	2016-09-07 07:07:56										Biomedical sciences (cell biology, developmental biology, molecular biology, bioinformatics etc)						UK					3	30 - 34	1 - 3 years	35 - 40		5		26,000 - 30,000						Not very comfortable - It's too competitive, and there aren't enough jobs
2016-09-06 18:08:46	2016-09-06 18:10:06			Postdoc							Biomedical sciences (cell biology, developmental biology, molecular biology, bioinformatics etc)						UK					2	25 - 29	1 - 3 years	41 - 45		7		26,000 - 30,000						Not very comfortable - It's too competitive, and there aren't enough jobs
2016-09-06 16:44:36	2016-09-06 16:54:17			Postdoc					I have left academia, but I am filling out this survey according to my most recent post (please indicate)					Chemistry			UK					3	25 - 29	1 - 3 years	35 - 40		Last week was not a normal week. I usually work [specify] days per week	6	26,000 - 30,000
2016-09-06 16:31:58	2016-09-06 16:34:37					Lecturer, short-term contract					Biomedical sciences (cell biology, developmental biology, molecular biology, bioinformatics etc)							Europe (non-UK)				1	35 - 39	1 - 3 years	46 - 50		6		36,000 - 40,000		Comfortable
2016-09-06 15:37:10	2016-09-06 15:41:38	PhD researcher									Biomedical sciences (cell biology, developmental biology, molecular biology, bioinformatics etc)										Australia	2	25 - 29	1 - 3 years	More than 70		7		PhD stipend 13,000 - 18,000 (tax free)
2016-09-06 15:18:48	2016-09-06 15:20:28			Postdoc												Psychiatry					Ireland	1	30 - 34	1 - 3 years	35 - 40		5		31,000 - 35,000
2016-09-06 15:04:18	2016-09-06 15:05:47	PhD researcher									Biomedical sciences (cell biology, developmental biology, molecular biology, bioinformatics etc)						UK					2	25 - 29	1 - 3 years	66 - 70		6		PhD stipend 13,000 - 18,000 (tax free)			Not very comfortable - I can't keep working this hard	Not very comfortable - I don't make enough money
2016-09-06 14:39:30	2016-09-06 14:46:06										Biomedical sciences (cell biology, developmental biology, molecular biology, bioinformatics etc)							Europe (non-UK)				1	25 - 29	1 - 3 years	41 - 45		5		Other (please specify)	1477 so 1237 sterling, same as for PhD
2016-09-06 14:01:54	2016-09-06 14:27:36	PhD researcher									Biomedical sciences (cell biology, developmental biology, molecular biology, bioinformatics etc)						UK					3	25 - 29	1 - 3 years	51 - 55		6		PhD stipend 13,000 - 18,000 (tax free)				Not very comfortable - I don't make enough money		Not very comfortable - It's too competitive, and there aren't enough jobs
2016-09-06 14:14:24	2016-09-06 14:17:33	PhD researcher									Biomedical sciences (cell biology, developmental biology, molecular biology, bioinformatics etc)							Europe (non-UK)				3	30 - 34	1 - 3 years	Last week was not a normal week. I usually work [specify] hours per week	60	Last week was not a normal week. I usually work [specify] days per week	6	PhD stipend 13,000 - 18,000 (tax free)			Not very comfortable - I can't keep working this hard	Not very comfortable - I don't make enough money		Not very comfortable - It's too competitive, and there aren't enough jobs
2016-09-06 13:46:45	2016-09-06 13:48:30			Postdoc							Biomedical sciences (cell biology, developmental biology, molecular biology, bioinformatics etc)						UK					2	40 - 44	10 years or more	46 - 50		6		31,000 - 35,000			Not very comfortable - I can't keep working this hard	Not very comfortable - I don't make enough money		Not very comfortable - It's too competitive, and there aren't enough jobs
2016-09-06 12:15:31	2016-09-06 12:19:00			Postdoc								Biology (ecology, evolution etc)									India	1	25 - 29	Under a year	More than 70		7		Other (please specify)	5404.35		Not very comfortable - I can't keep working this hard
2016-09-06 11:54:08	2016-09-06 12:11:18			Postdoc							Biomedical sciences (cell biology, developmental biology, molecular biology, bioinformatics etc)	Biology (ecology, evolution etc)					UK					2	30 - 34	1 - 3 years	61 - 65		5		31,000 - 35,000			Not very comfortable - I can't keep working this hard			Not very comfortable - It's too competitive, and there aren't enough jobs
2016-09-06 11:05:08	2016-09-06 11:06:11							Principal Investigator, permanant contract			Biomedical sciences (cell biology, developmental biology, molecular biology, bioinformatics etc)						UK					1	35 - 39	10 years or more	46 - 50		Fewer than 5		41,000 - 45,000			Not very comfortable - I can't keep working this hard
2016-09-06 10:04:41	2016-09-06 10:43:50	PhD researcher									Biomedical sciences (cell biology, developmental biology, molecular biology, bioinformatics etc)						UK					2	25 - 29	4 - 6 years	51 - 55		7		PhD stipend 13,000 - 18,000 (tax free)			Not very comfortable - I can't keep working this hard	Not very comfortable - I don't make enough money
2016-09-06 09:57:42	2016-09-06 10:27:50			Postdoc							Biomedical sciences (cell biology, developmental biology, molecular biology, bioinformatics etc)								US			3	25 - 29	1 - 3 years	51 - 55		Last week was not a normal week. I usually work [specify] days per week	6	31,000 - 35,000			Not very comfortable - I can't keep working this hard	Not very comfortable - I don't make enough money		Not very comfortable - It's too competitive, and there aren't enough jobs
2016-09-06 10:11:58	2016-09-06 10:12:53	PhD researcher									Biomedical sciences (cell biology, developmental biology, molecular biology, bioinformatics etc)						UK					1	25 - 29	1 - 3 years	46 - 50		6		PhD stipend 13,000 - 18,000 (tax free)						Not very comfortable - It's too competitive, and there aren't enough jobs
2016-09-06 09:48:10	2016-09-06 09:55:18	PhD researcher									Biomedical sciences (cell biology, developmental biology, molecular biology, bioinformatics etc)						UK					2	25 - 29	1 - 3 years	35 - 40		5		PhD stipend 13,000 - 18,000 (tax free)					Not very comfortable - I can't, or won't, relocate	Not very comfortable - It's too competitive, and there aren't enough jobs
2016-09-06 09:29:51	2016-09-06 09:31:30			Postdoc							Biomedical sciences (cell biology, developmental biology, molecular biology, bioinformatics etc)						UK					2	25 - 29	1 - 3 years	56 - 60		6		26,000 - 30,000						Not very comfortable - It's too competitive, and there aren't enough jobs
2016-09-06 09:22:02	2016-09-06 09:24:25			Postdoc							Biomedical sciences (cell biology, developmental biology, molecular biology, bioinformatics etc)						UK					3	30 - 34	7 - 9 years	46 - 50		6		36,000 - 40,000					Not very comfortable - I can't, or won't, relocate
2016-09-06 07:56:44	2016-09-06 08:14:32															Epidemiology (Biostatistics)	UK					1	25 - 29	4 - 6 years	41 - 45		5		26,000 - 30,000
2016-09-06 07:42:29	2016-09-06 07:50:16			Postdoc								Biology (ecology, evolution etc)					UK					1	30 - 34	4 - 6 years	41 - 45		5		31,000 - 35,000
2016-08-06 08:24:29	2016-08-06 08:28:29			Postdoc												psychology			US			3	30 - 34	1 - 3 years	Last week was not a normal week. I usually work [specify] hours per week	60	Last week was not a normal week. I usually work [specify] days per week	7	31,000 - 35,000			Not very comfortable - I can't keep working this hard	Not very comfortable - I don't make enough money
2016-08-05 20:03:39	2016-08-05 20:09:22	PhD researcher									Biomedical sciences (cell biology, developmental biology, molecular biology, bioinformatics etc)							Europe (non-UK)				2	25 - 29	4 - 6 years	41 - 45		5		PhD stipend 13,000 - 18,000 (tax free)			Not very comfortable - I can't keep working this hard	Not very comfortable - I don't make enough money		Not very comfortable - It's too competitive, and there aren't enough jobs
2016-07-29 12:42:17	2016-07-29 12:46:14	PhD researcher									Biomedical sciences (cell biology, developmental biology, molecular biology, bioinformatics etc)							Europe (non-UK)				1	25 - 29	4 - 6 years	46 - 50		6		21,000 - 25,000						Not very comfortable - It's too competitive, and there aren't enough jobs
2016-07-19 05:25:28	2016-07-19 05:37:07	PhD researcher														biogeochemistry		Europe (non-UK)				1	30 - 34	4 - 6 years	Last week was not a normal week. I usually work [specify] hours per week	52	Last week was not a normal week. I usually work [specify] days per week	5	I'm currently not paid			Not very comfortable - I can't keep working this hard
2016-07-16 12:02:02	2016-07-16 12:03:37	PhD researcher									Biomedical sciences (cell biology, developmental biology, molecular biology, bioinformatics etc)						UK					1	Under 25	Under a year	46 - 50		7		PhD stipend 18,000 - 20,000 (tax free)			Not very comfortable - I can't keep working this hard	Not very comfortable - I don't make enough money	Not very comfortable - I can't, or won't, relocate	Not very comfortable - It's too competitive, and there aren't enough jobs
2016-07-16 09:56:43	2016-07-16 10:13:09	PhD researcher									Biomedical sciences (cell biology, developmental biology, molecular biology, bioinformatics etc)						UK					2	25 - 29	1 - 3 years	61 - 65		6		PhD stipend 13,000 - 18,000 (tax free)			Not very comfortable - I can't keep working this hard	Not very comfortable - I don't make enough money		Not very comfortable - It's too competitive, and there aren't enough jobs
2016-07-16 07:29:27	2016-07-16 07:34:11			Postdoc									Physics			MRI - so nominally a physicist but I have learned a lot of neuroscience and do computing too	UK					1	30 - 34	4 - 6 years	41 - 45		5		36,000 - 40,000				Not very comfortable - I don't make enough money		Not very comfortable - It's too competitive, and there aren't enough jobs
2016-07-16 07:20:48	2016-07-16 07:33:25	PhD researcher										Biology (ecology, evolution etc)									Australia	2	30 - 34	4 - 6 years	56 - 60		6		PhD stipend 13,000 - 18,000 (tax free)
2016-07-11 08:14:33	2016-07-11 08:17:41	PhD researcher														Science & Technology Studies		Europe (non-UK)				2	25 - 29	1 - 3 years	Last week was not a normal week. I usually work [specify] hours per week	50	Last week was not a normal week. I usually work [specify] days per week	6	26,000 - 30,000						Not very comfortable - It's too competitive, and there aren't enough jobs
2016-07-06 14:38:05	2016-07-06 14:39:52			Postdoc							Biomedical sciences (cell biology, developmental biology, molecular biology, bioinformatics etc)							Europe (non-UK)				2	35 - 39	4 - 6 years	41 - 45		5		71,000 - 80,000						Not very comfortable - It's too competitive, and there aren't enough jobs
2016-07-06 12:01:45	2016-07-06 12:43:45			Postdoc												Electronics		Europe (non-UK)				2	30 - 34	1 - 3 years	51 - 55		6		Other (please specify)	19600 (before taxes)				Not very comfortable - I can't, or won't, relocate
2016-06-26 07:26:43	2016-06-26 07:28:14	PhD researcher									Biomedical sciences (cell biology, developmental biology, molecular biology, bioinformatics etc)									Canada		2	25 - 29	1 - 3 years	46 - 50		6		PhD stipend 13,000 - 18,000 (tax free)			Not very comfortable - I can't keep working this hard	Not very comfortable - I don't make enough money
2016-06-12 13:32:21	2016-06-12 13:34:03	PhD researcher									Biomedical sciences (cell biology, developmental biology, molecular biology, bioinformatics etc)										France	4	25 - 29	1 - 3 years	51 - 55		5		PhD stipend 13,000 - 18,000 (tax free)			Not very comfortable - I can't keep working this hard
2016-06-10 09:28:47	2016-06-10 15:23:23	PhD researcher											Physics		Maths		UK					2	Under 25	1 - 3 years	35 - 40		5		PhD stipend 13,000 - 18,000 (tax free)			Not very comfortable - I can't keep working this hard
2016-06-06 12:19:16	2016-06-06 12:40:33	PhD researcher									Biomedical sciences (cell biology, developmental biology, molecular biology, bioinformatics etc)						UK					1	25 - 29	4 - 6 years	46 - 50		6		26,000 - 30,000			Not very comfortable - I can't keep working this hard	Not very comfortable - I don't make enough money		Not very comfortable - It's too competitive, and there aren't enough jobs
2016-06-04 08:45:01	2016-06-04 08:47:09	PhD researcher										Biology (ecology, evolution etc)					UK					2	30 - 34	1 - 3 years	35 - 40		6						Not very comfortable - I don't make enough money
2016-05-27 09:53:22	2016-05-27 09:57:45	PhD researcher									Biomedical sciences (cell biology, developmental biology, molecular biology, bioinformatics etc)			Chemistry							India	1	25 - 29	1 - 3 years	More than 70		7		Other (please specify)	3420					Not very comfortable - It's too competitive, and there aren't enough jobs
2016-05-27 08:58:10	2016-05-27 09:13:56			Postdoc										Chemistry				Europe (non-UK)				2	35 - 39	4 - 6 years	Fewer than 35		Fewer than 5		51,000 - 60,000				Not very comfortable - I don't make enough money	Not very comfortable - I can't, or won't, relocate	Not very comfortable - It's too competitive, and there aren't enough jobs
2016-05-26 16:43:49	2016-05-26 16:49:43			Postdoc												Communication Engineering	UK					2	30 - 34	Under a year	35 - 40		6		26,000 - 30,000			Not very comfortable - I can't keep working this hard	Not very comfortable - I don't make enough money
2016-05-26 15:25:26	2016-05-26 15:32:22											Biology (ecology, evolution etc)									Singapore	1	35 - 39	Under a year	Last week was not a normal week. I usually work [specify] hours per week	0	Last week was not a normal week. I usually work [specify] days per week	0	46,000 - 50,000					Not very comfortable - I can't, or won't, relocate
2016-05-25 14:24:15	2016-05-25 14:26:46	PhD researcher											Physics				UK					1	Under 25	Under a year	46 - 50		5		PhD stipend 13,000 - 18,000 (tax free)					Not very comfortable - I can't, or won't, relocate	Not very comfortable - It's too competitive, and there aren't enough jobs
2016-05-25 09:43:59	2016-05-25 09:45:32			Postdoc									Physics				UK					1	30 - 34	1 - 3 years	41 - 45		5		31,000 - 35,000					Not very comfortable - I can't, or won't, relocate	Not very comfortable - It's too competitive, and there aren't enough jobs
2016-05-25 09:43:58	2016-05-25 09:44:49	PhD researcher											Physics				UK					1	30 - 34	1 - 3 years	35 - 40		6		PhD stipend 13,000 - 18,000 (tax free)						Not very comfortable - It's too competitive, and there aren't enough jobs
2016-05-25 09:38:51	2016-05-25 09:40:46							Principal Investigator, permanant contract			Biomedical sciences (cell biology, developmental biology, molecular biology, bioinformatics etc)						UK					1	35 - 39	Under a year	51 - 55		6		36,000 - 40,000			Not very comfortable - I can't keep working this hard	Not very comfortable - I don't make enough money		Not very comfortable - It's too competitive, and there aren't enough jobs
2016-05-25 09:35:59	2016-05-25 09:39:46	PhD researcher											Physics				UK					1	Under 25	1 - 3 years	Last week was not a normal week. I usually work [specify] hours per week	45	Last week was not a normal week. I usually work [specify] days per week	6	PhD stipend 13,000 - 18,000 (tax free)						Not very comfortable - It's too competitive, and there aren't enough jobs
2016-05-25 08:48:15	2016-05-25 08:49:10			Postdoc							Biomedical sciences (cell biology, developmental biology, molecular biology, bioinformatics etc)	Biology (ecology, evolution etc)					UK					1	30 - 34	4 - 6 years	35 - 40		5		41,000 - 45,000			Not very comfortable - I can't keep working this hard			Not very comfortable - It's too competitive, and there aren't enough jobs
2016-05-24 16:03:27	2016-05-24 16:04:38	PhD researcher									Biomedical sciences (cell biology, developmental biology, molecular biology, bioinformatics etc)								US			1	25 - 29	4 - 6 years	51 - 55		7		PhD stipend 13,000 - 18,000 (tax free)			Not very comfortable - I can't keep working this hard	Not very comfortable - I don't make enough money
2016-05-23 15:26:03	2016-05-23 15:29:00	PhD researcher										Biology (ecology, evolution etc)					UK					1	30 - 34	1 - 3 years	35 - 40		5		PhD stipend 18,000 - 20,000 (tax free)					Not very comfortable - I can't, or won't, relocate	Not very comfortable - It's too competitive, and there aren't enough jobs
2016-05-22 18:45:53	2016-05-22 18:47:01	PhD researcher														Psychology	UK					1	25 - 29	1 - 3 years	51 - 55		6		PhD stipend 13,000 - 18,000 (tax free)			Not very comfortable - I can't keep working this hard	Not very comfortable - I don't make enough money	Not very comfortable - I can't, or won't, relocate	Not very comfortable - It's too competitive, and there aren't enough jobs
2016-05-22 13:30:16	2016-05-22 13:32:02				Postdoc, between contracts											Cognitive neuroscience		Europe (non-UK)				3	30 - 34	4 - 6 years	46 - 50		6		31,000 - 35,000						Not very comfortable - It's too competitive, and there aren't enough jobs
2016-05-22 08:33:08	2016-05-22 08:35:25			Postdoc									Physics				UK					3	35 - 39	4 - 6 years	35 - 40		5		31,000 - 35,000					Not very comfortable - I can't, or won't, relocate
2016-05-21 23:26:08	2016-05-21 23:28:52	PhD researcher														Cognitive neuroscience	UK					1	25 - 29	Under a year	35 - 40		5		PhD stipend 13,000 - 18,000 (tax free)						Not very comfortable - It's too competitive, and there aren't enough jobs
2016-05-21 22:28:54	2016-05-21 22:29:57			Postdoc								Biology (ecology, evolution etc)						Europe (non-UK)				2	35 - 39	4 - 6 years	56 - 60		7		36,000 - 40,000					Not very comfortable - I can't, or won't, relocate
2016-05-21 21:58:12	2016-05-21 21:59:19	PhD researcher									Biomedical sciences (cell biology, developmental biology, molecular biology, bioinformatics etc)						UK					1	25 - 29	1 - 3 years	46 - 50		5		PhD stipend 18,000 - 20,000 (tax free)						Not very comfortable - It's too competitive, and there aren't enough jobs
2016-05-21 21:28:59	2016-05-21 21:29:58	PhD researcher									Biomedical sciences (cell biology, developmental biology, molecular biology, bioinformatics etc)						UK					1	25 - 29	1 - 3 years	41 - 45		6		PhD stipend 18,000 - 20,000 (tax free)				Not very comfortable - I don't make enough money
2016-05-21 18:56:53	2016-05-21 18:58:31			Postdoc							Biomedical sciences (cell biology, developmental biology, molecular biology, bioinformatics etc)						UK					3	30 - 34	4 - 6 years	66 - 70		5		31,000 - 35,000					Not very comfortable - I can't, or won't, relocate	Not very comfortable - It's too competitive, and there aren't enough jobs
2016-05-21 18:34:07	2016-05-21 18:35:10			Postdoc												Psychology	UK					1	35 - 39	1 - 3 years	35 - 40		6		26,000 - 30,000			Not very comfortable - I can't keep working this hard	Not very comfortable - I don't make enough money		Not very comfortable - It's too competitive, and there aren't enough jobs
2016-05-21 18:24:37	2016-05-21 18:32:54	PhD researcher											Physics				UK					1	25 - 29	Under a year	35 - 40		5		PhD stipend 13,000 - 18,000 (tax free)				Not very comfortable - I don't make enough money	Not very comfortable - I can't, or won't, relocate	Not very comfortable - It's too competitive, and there aren't enough jobs
2016-05-21 18:25:43	2016-05-21 18:30:42			Postdoc							Biomedical sciences (cell biology, developmental biology, molecular biology, bioinformatics etc)						UK					2	35 - 39	10 years or more	41 - 45		5		36,000 - 40,000			Not very comfortable - I can't keep working this hard
2016-05-21 18:25:13	2016-05-21 18:28:05															Psychology	UK					1	35 - 39	4 - 6 years	56 - 60		5		41,000 - 45,000			Not very comfortable - I can't keep working this hard		Not very comfortable - I can't, or won't, relocate	Not very comfortable - It's too competitive, and there aren't enough jobs
2016-05-18 12:39:52	2016-05-18 12:41:01			Postdoc												Social sciences- sport	UK					1	25 - 29	1 - 3 years	35 - 40		5		26,000 - 30,000					Not very comfortable - I can't, or won't, relocate
2016-05-18 10:34:01	2016-05-18 10:35:05			Postdoc							Biomedical sciences (cell biology, developmental biology, molecular biology, bioinformatics etc)						UK					1	30 - 34	1 - 3 years	Last week was not a normal week. I usually work [specify] hours per week	48	Last week was not a normal week. I usually work [specify] days per week	6	26,000 - 30,000			Not very comfortable - I can't keep working this hard	Not very comfortable - I don't make enough money		Not very comfortable - It's too competitive, and there aren't enough jobs
2016-05-17 21:31:39	2016-05-17 21:33:35	PhD researcher				Lecturer, short-term contract										Environmental science	UK					1	45 - 49	1 - 3 years	56 - 60		7		Other (please specify)	18000 (0.6 FTE, self-funded student)				Not very comfortable - I can't, or won't, relocate	Not very comfortable - It's too competitive, and there aren't enough jobs
2016-05-17 18:46:15	2016-05-17 18:47:40	PhD researcher									Biomedical sciences (cell biology, developmental biology, molecular biology, bioinformatics etc)						UK					1	Under 25	1 - 3 years	41 - 45		5		PhD stipend 13,000 - 18,000 (tax free)						Not very comfortable - It's too competitive, and there aren't enough jobs
2016-05-13 06:11:05	2016-05-13 06:14:19	PhD researcher												Chemistry							Australia	1	30 - 34	1 - 3 years	Last week was not a normal week. I usually work [specify] hours per week	40	Last week was not a normal week. I usually work [specify] days per week	5	Other (please specify)	PhD scholarship approx 12,000 pounds (tax free)					Not very comfortable - It's too competitive, and there aren't enough jobs
2016-05-11 23:46:35	2016-05-11 23:50:11							Principal Investigator, permanant contract								Geology	UK					2	35 - 39	Under a year	66 - 70		7		31,000 - 35,000			Not very comfortable - I can't keep working this hard
2016-05-11 18:13:42	2016-05-11 18:16:03			Postdoc							Biomedical sciences (cell biology, developmental biology, molecular biology, bioinformatics etc)									Canada		2	30 - 34	7 - 9 years	35 - 40		5		21,000 - 25,000			Not very comfortable - I can't keep working this hard	Not very comfortable - I don't make enough money		Not very comfortable - It's too competitive, and there aren't enough jobs
2016-05-10 10:38:24	2016-05-10 10:40:05			Postdoc									Physics					Europe (non-UK)				3	35 - 39	7 - 9 years	46 - 50		6		Other (please specify)	Roughly 3000 Euro a month (after taxes)					Not very comfortable - It's too competitive, and there aren't enough jobs
2016-05-05 10:49:40	2016-05-05 10:50:43			Postdoc							Biomedical sciences (cell biology, developmental biology, molecular biology, bioinformatics etc)						UK					1	25 - 29	1 - 3 years	35 - 40		5		31,000 - 35,000						Not very comfortable - It's too competitive, and there aren't enough jobs
2016-05-05 10:34:11	2016-05-05 10:35:00			Postdoc										Chemistry			UK					1	25 - 29	Under a year	35 - 40		5		26,000 - 30,000					Not very comfortable - I can't, or won't, relocate
2016-05-03 15:16:13	2016-05-03 15:18:46	PhD researcher									Biomedical sciences (cell biology, developmental biology, molecular biology, bioinformatics etc)						UK					1	Under 25	1 - 3 years	51 - 55		5		PhD stipend 18,000 - 20,000 (tax free)			Not very comfortable - I can't keep working this hard			Not very comfortable - It's too competitive, and there aren't enough jobs
2016-05-03 11:58:16	2016-05-03 12:00:29	PhD researcher									Biomedical sciences (cell biology, developmental biology, molecular biology, bioinformatics etc)								US			1	25 - 29	4 - 6 years	41 - 45		5		PhD stipend 13,000 - 18,000 (tax free)				Not very comfortable - I don't make enough money		Not very comfortable - It's too competitive, and there aren't enough jobs
2016-05-02 00:45:13	2016-05-02 00:48:25			Postdoc							Biomedical sciences (cell biology, developmental biology, molecular biology, bioinformatics etc)									Canada		3	25 - 29	Under a year	66 - 70		7		Other (please specify)	17000		Not very comfortable - I can't keep working this hard	Not very comfortable - I don't make enough money		Not very comfortable - It's too competitive, and there aren't enough jobs
2016-04-29 19:28:50	2016-04-29 19:31:13			Postdoc					I have left academia, but I am filling out this survey according to my most recent post (please indicate)		Biomedical sciences (cell biology, developmental biology, molecular biology, bioinformatics etc)						UK					2	30 - 34	4 - 6 years	46 - 50		5		36,000 - 40,000			Not very comfortable - I can't keep working this hard	Not very comfortable - I don't make enough money		Not very comfortable - It's too competitive, and there aren't enough jobs
2016-04-29 16:09:56	2016-04-29 17:04:58	PhD researcher									Biomedical sciences (cell biology, developmental biology, molecular biology, bioinformatics etc)							Europe (non-UK)				2	25 - 29	1 - 3 years	51 - 55		5		Other (please specify)	10950		Not very comfortable - I can't keep working this hard	Not very comfortable - I don't make enough money	Not very comfortable - I can't, or won't, relocate
2016-04-29 14:55:53	2016-04-29 14:58:16			Postdoc							Biomedical sciences (cell biology, developmental biology, molecular biology, bioinformatics etc)							Europe (non-UK)				1	35 - 39	7 - 9 years	61 - 65		6		Other (please specify)	17365		Not very comfortable - I can't keep working this hard	Not very comfortable - I don't make enough money		Not very comfortable - It's too competitive, and there aren't enough jobs
2016-04-29 09:23:07	2016-04-29 09:24:30			Postdoc							Biomedical sciences (cell biology, developmental biology, molecular biology, bioinformatics etc)							Europe (non-UK)				2	30 - 34	1 - 3 years	46 - 50		6		31,000 - 35,000			Not very comfortable - I can't keep working this hard			Not very comfortable - It's too competitive, and there aren't enough jobs
2016-04-29 07:59:26	2016-04-29 08:00:37			Postdoc							Biomedical sciences (cell biology, developmental biology, molecular biology, bioinformatics etc)										New Zealand	2	30 - 34	1 - 3 years	56 - 60		6		31,000 - 35,000			Not very comfortable - I can't keep working this hard			Not very comfortable - It's too competitive, and there aren't enough jobs
2016-04-28 16:42:43	2016-04-28 16:45:50	PhD researcher														Mechanical		Europe (non-UK)				2	Under 25	1 - 3 years	46 - 50		5		Other (please specify)	8000					Not very comfortable - It's too competitive, and there aren't enough jobs
2016-04-21 10:12:57	2016-04-21 10:23:35			Postdoc												Education Policy		Europe (non-UK)				2	35 - 39	4 - 6 years	35 - 40		5		Other (please specify)	15000				Not very comfortable - I can't, or won't, relocate	Not very comfortable - It's too competitive, and there aren't enough jobs
2016-04-20 20:24:25	2016-04-20 20:26:04	PhD researcher									Biomedical sciences (cell biology, developmental biology, molecular biology, bioinformatics etc)						UK					1	25 - 29		56 - 60		7		PhD stipend 13,000 - 18,000 (tax free)			Not very comfortable - I can't keep working this hard	Not very comfortable - I don't make enough money	Not very comfortable - I can't, or won't, relocate	Not very comfortable - It's too competitive, and there aren't enough jobs
2016-04-20 08:34:47	2016-04-20 08:38:52	PhD researcher									Biomedical sciences (cell biology, developmental biology, molecular biology, bioinformatics etc)								US			1	25 - 29	4 - 6 years	56 - 60		6		I'm currently not paid				Not very comfortable - I don't make enough money
2016-04-18 22:08:53	2016-04-18 22:11:05			Postdoc										Chemistry			UK					3	30 - 34	Under a year	66 - 70		5		36,000 - 40,000			Not very comfortable - I can't keep working this hard			Not very comfortable - It's too competitive, and there aren't enough jobs
2016-04-18 21:58:35	2016-04-18 22:00:05			Postdoc										Chemistry			UK					1	30 - 34	4 - 6 years	41 - 45		5		31,000 - 35,000			Not very comfortable - I can't keep working this hard		Not very comfortable - I can't, or won't, relocate	Not very comfortable - It's too competitive, and there aren't enough jobs
2016-04-17 23:36:39	2016-04-17 23:38:53	PhD researcher									Biomedical sciences (cell biology, developmental biology, molecular biology, bioinformatics etc)						UK					1	Under 25	Under a year	46 - 50		6		PhD stipend 13,000 - 18,000 (tax free)			Not very comfortable - I can't keep working this hard	Not very comfortable - I don't make enough money		Not very comfortable - It's too competitive, and there aren't enough jobs
2016-04-16 12:31:22	2016-04-16 12:39:50			Postdoc							Biomedical sciences (cell biology, developmental biology, molecular biology, bioinformatics etc)						UK					1	25 - 29	1 - 3 years	35 - 40		5		26,000 - 30,000					Not very comfortable - I can't, or won't, relocate
2016-04-15 14:49:27	2016-04-15 14:51:12															business	UK					2	35 - 39	1 - 3 years	35 - 40		6		26,000 - 30,000			Not very comfortable - I can't keep working this hard	Not very comfortable - I don't make enough money
2016-04-13 22:31:20	2016-04-13 22:33:10	PhD researcher									Biomedical sciences (cell biology, developmental biology, molecular biology, bioinformatics etc)						UK					1	30 - 34	1 - 3 years	35 - 40		5		I'm currently not paid						Not very comfortable - It's too competitive, and there aren't enough jobs
2016-04-12 11:04:44	2016-04-12 11:06:01	PhD researcher										Biology (ecology, evolution etc)					UK					4	30 - 34	1 - 3 years	41 - 45		5		PhD stipend 13,000 - 18,000 (tax free)				Not very comfortable - I don't make enough money		Not very comfortable - It's too competitive, and there aren't enough jobs
2016-04-12 08:23:42	2016-04-12 08:25:08	PhD researcher									Biomedical sciences (cell biology, developmental biology, molecular biology, bioinformatics etc)							Europe (non-UK)				1	35 - 39	1 - 3 years	35 - 40		5		PhD stipend 18,000 - 20,000 (tax free)				Not very comfortable - I don't make enough money
2016-04-12 07:04:22	2016-04-12 07:05:20			Postdoc									Physics					Europe (non-UK)				1	30 - 34	1 - 3 years	35 - 40		5		36,000 - 40,000					Not very comfortable - I can't, or won't, relocate	Not very comfortable - It's too competitive, and there aren't enough jobs
2016-04-11 19:32:17	2016-04-11 20:35:04				Postdoc, between contracts											Public health medicine					Self-employed GB with access to the EU market	3	50 or older	1 - 3 years	Fewer than 35		Fewer than 5		I'm currently not paid
2016-04-11 20:01:30	2016-04-11 20:15:24	PhD researcher									Biomedical sciences (cell biology, developmental biology, molecular biology, bioinformatics etc)							Europe (non-UK)				1	25 - 29	4 - 6 years	51 - 55		5		PhD stipend 13,000 - 18,000 (tax free)
2016-04-11 19:20:49	2016-04-11 19:24:06			Postdoc							Biomedical sciences (cell biology, developmental biology, molecular biology, bioinformatics etc)								US			1	30 - 34	1 - 3 years	Last week was not a normal week. I usually work [specify] hours per week	50	Last week was not a normal week. I usually work [specify] days per week	6	31,000 - 35,000			Not very comfortable - I can't keep working this hard
2016-04-11 19:02:07	2016-04-11 19:06:47											Biology (ecology, evolution etc)									New Zealand	1	25 - 29	Under a year	51 - 55		6		Other (please specify)	18, 000		Not very comfortable - I can't keep working this hard	Not very comfortable - I don't make enough money		Not very comfortable - It's too competitive, and there aren't enough jobs
2016-04-11 16:26:56	2016-04-11 16:28:08	PhD researcher									Biomedical sciences (cell biology, developmental biology, molecular biology, bioinformatics etc)							Europe (non-UK)				1	25 - 29	4 - 6 years	46 - 50		6		PhD stipend 13,000 - 18,000 (tax free)			Not very comfortable - I can't keep working this hard
2016-04-11 12:37:35	2016-04-11 12:40:23			Postdoc							Biomedical sciences (cell biology, developmental biology, molecular biology, bioinformatics etc)						UK					1	25 - 29	Under a year	35 - 40		5		31,000 - 35,000
2016-04-11 11:57:10	2016-04-11 12:02:23										Biomedical sciences (cell biology, developmental biology, molecular biology, bioinformatics etc)						UK					2	Under 25	Under a year	Last week was not a normal week. I usually work [specify] hours per week	50	5		I'm currently not paid
2016-04-08 16:05:58	2016-04-08 16:07:07		Post-PhD, unemployed								Biomedical sciences (cell biology, developmental biology, molecular biology, bioinformatics etc)						UK					1	25 - 29	Under a year	Fewer than 35		Fewer than 5		I'm currently not paid						Not very comfortable - It's too competitive, and there aren't enough jobs
2016-04-08 13:42:20	2016-04-08 13:48:55			Postdoc									Physics				UK					2	30 - 34	1 - 3 years	35 - 40		5		26,000 - 30,000
2016-04-08 10:23:31	2016-04-08 10:25:09	PhD researcher									Biomedical sciences (cell biology, developmental biology, molecular biology, bioinformatics etc)						UK					1	25 - 29	1 - 3 years	More than 70		7		PhD stipend 13,000 - 18,000 (tax free)			Not very comfortable - I can't keep working this hard
2016-04-07 10:23:13	2016-04-07 10:24:07			Postdoc							Biomedical sciences (cell biology, developmental biology, molecular biology, bioinformatics etc)						UK					3	30 - 34	Under a year	56 - 60		6		36,000 - 40,000			Not very comfortable - I can't keep working this hard		Not very comfortable - I can't, or won't, relocate
2016-04-06 07:54:10	2016-04-06 07:56:35	PhD researcher									Biomedical sciences (cell biology, developmental biology, molecular biology, bioinformatics etc)						UK					1	25 - 29	1 - 3 years	41 - 45		5		PhD stipend 13,000 - 18,000 (tax free)			Not very comfortable - I can't keep working this hard		Not very comfortable - I can't, or won't, relocate	Not very comfortable - It's too competitive, and there aren't enough jobs
2016-04-06 07:29:45	2016-04-06 07:34:02	PhD researcher												Chemistry			UK					2	25 - 29	1 - 3 years	46 - 50		5		PhD stipend 13,000 - 18,000 (tax free)			Not very comfortable - I can't keep working this hard	Not very comfortable - I don't make enough money		Not very comfortable - It's too competitive, and there aren't enough jobs
2016-04-05 19:36:17	2016-04-05 19:38:25				Postdoc, between contracts						Biomedical sciences (cell biology, developmental biology, molecular biology, bioinformatics etc)								US			1	30 - 34	4 - 6 years	35 - 40		5		36,000 - 40,000					Not very comfortable - I can't, or won't, relocate	Not very comfortable - It's too competitive, and there aren't enough jobs
2016-04-05 17:33:48	2016-04-05 17:35:24	PhD researcher									Biomedical sciences (cell biology, developmental biology, molecular biology, bioinformatics etc)						UK					1	25 - 29	1 - 3 years	41 - 45		6		PhD stipend 13,000 - 18,000 (tax free)						Not very comfortable - It's too competitive, and there aren't enough jobs
2016-04-05 13:44:03	2016-04-05 13:45:17	PhD researcher									Biomedical sciences (cell biology, developmental biology, molecular biology, bioinformatics etc)						UK					1	25 - 29	Under a year	41 - 45		6		PhD stipend 13,000 - 18,000 (tax free)			Not very comfortable - I can't keep working this hard	Not very comfortable - I don't make enough money		Not very comfortable - It's too competitive, and there aren't enough jobs
2016-04-05 07:34:11	2016-04-05 07:37:49					Lecturer, short-term contract										Rehabilitation	UK					1	35 - 39	4 - 6 years	Last week was not a normal week. I usually work [specify] hours per week	16	Last week was not a normal week. I usually work [specify] days per week	2	Other (please specify)	£14800 as part time				Not very comfortable - I can't, or won't, relocate	Not very comfortable - It's too competitive, and there aren't enough jobs
2016-04-05 07:30:59	2016-04-05 07:32:36			Postdoc							Biomedical sciences (cell biology, developmental biology, molecular biology, bioinformatics etc)						UK					1	30 - 34	4 - 6 years	41 - 45		6		36,000 - 40,000			Not very comfortable - I can't keep working this hard	Not very comfortable - I don't make enough money		Not very comfortable - It's too competitive, and there aren't enough jobs
2016-04-05 07:24:23	2016-04-05 07:27:58								I have left academia, but I am filling out this survey according to my most recent post (please indicate)		Biomedical sciences (cell biology, developmental biology, molecular biology, bioinformatics etc)						UK					1	25 - 29	Under a year	41 - 45		Last week was not a normal week. I usually work [specify] days per week	6	Other (please specify)	Not a stipend- £17k (awful I know)		Not very comfortable - I can't keep working this hard	Not very comfortable - I don't make enough money	Not very comfortable - I can't, or won't, relocate
2016-04-04 15:50:01	2016-04-04 15:56:16	PhD researcher														oceanography		Europe (non-UK)				2	25 - 29	4 - 6 years	46 - 50		6		I'm currently not paid
2016-04-03 23:05:23	2016-04-03 23:07:58			Postdoc							Biomedical sciences (cell biology, developmental biology, molecular biology, bioinformatics etc)								US			1	30 - 34	1 - 3 years	41 - 45		6		31,000 - 35,000			Not very comfortable - I can't keep working this hard	Not very comfortable - I don't make enough money		Not very comfortable - It's too competitive, and there aren't enough jobs
2016-04-03 12:35:56	2016-04-03 12:37:14	PhD researcher									Biomedical sciences (cell biology, developmental biology, molecular biology, bioinformatics etc)						UK					1	Under 25	1 - 3 years	46 - 50		6		PhD stipend 13,000 - 18,000 (tax free)			Not very comfortable - I can't keep working this hard			Not very comfortable - It's too competitive, and there aren't enough jobs
2016-04-02 21:48:00	2016-04-02 22:11:25	PhD researcher														Electrical engineering/biomedical engineering					New Zealand	1	25 - 29	1 - 3 years	Last week was not a normal week. I usually work [specify] hours per week	38	5		PhD stipend 13,000 - 18,000 (tax free)			Not very comfortable - I can't keep working this hard			Not very comfortable - It's too competitive, and there aren't enough jobs
2016-04-02 20:06:24	2016-04-02 20:08:15	PhD researcher												Chemistry			UK					2	25 - 29	1 - 3 years	51 - 55		7		PhD stipend 13,000 - 18,000 (tax free)		Comfortable
2016-04-02 17:16:51	2016-04-02 17:23:14	PhD researcher									Biomedical sciences (cell biology, developmental biology, molecular biology, bioinformatics etc)								US			1	25 - 29	4 - 6 years	46 - 50		6		21,000 - 25,000						Not very comfortable - It's too competitive, and there aren't enough jobs
2016-04-02 17:19:41	2016-04-02 17:22:50	PhD researcher									Biomedical sciences (cell biology, developmental biology, molecular biology, bioinformatics etc)				Maths		UK					1	25 - 29	1 - 3 years	Fewer than 35		5		Other (please specify)	26000 tax free stipend
2016-04-02 10:35:22	2016-04-02 10:37:07			Postdoc							Biomedical sciences (cell biology, developmental biology, molecular biology, bioinformatics etc)						UK					1	35 - 39	10 years or more	35 - 40		5		36,000 - 40,000					Not very comfortable - I can't, or won't, relocate
2016-04-02 09:21:39	2016-04-02 09:23:13			Postdoc							Biomedical sciences (cell biology, developmental biology, molecular biology, bioinformatics etc)										New Zealand	2	30 - 34	1 - 3 years	46 - 50		6		31,000 - 35,000			Not very comfortable - I can't keep working this hard			Not very comfortable - It's too competitive, and there aren't enough jobs
2016-04-02 00:27:14	2016-04-02 00:28:56	PhD researcher			Postdoc, between contracts									Chemistry			UK					1	Under 25	1 - 3 years	41 - 45		5		PhD stipend 13,000 - 18,000 (tax free)						Not very comfortable - It's too competitive, and there aren't enough jobs
2016-04-02 00:07:00	2016-04-02 00:11:33	PhD researcher												Chemistry			UK					2	Under 25	Under a year	51 - 55		5		PhD stipend 18,000 - 20,000 (tax free)						Not very comfortable - It's too competitive, and there aren't enough jobs
2016-04-01 20:18:24	2016-04-01 20:24:01							Principal Investigator, permanant contract			Biomedical sciences (cell biology, developmental biology, molecular biology, bioinformatics etc)						UK					1	35 - 39	Under a year	35 - 40		Last week was not a normal week. I usually work [specify] days per week	5	36,000 - 40,000		Comfortable
2016-04-01 19:24:09	2016-04-01 19:30:50						Principal Investigator, non-permanant contract				Biomedical sciences (cell biology, developmental biology, molecular biology, bioinformatics etc)						UK					1	35 - 39	Under a year	More than 70		7		41,000 - 45,000			Not very comfortable - I can't keep working this hard	Not very comfortable - I don't make enough money		Not very comfortable - It's too competitive, and there aren't enough jobs
2016-04-01 19:17:18	2016-04-01 19:20:52			Postdoc					I have left academia, but I am filling out this survey according to my most recent post (please indicate)		Biomedical sciences (cell biology, developmental biology, molecular biology, bioinformatics etc)						UK					1	30 - 34	Under a year	51 - 55		6		31,000 - 35,000			Not very comfortable - I can't keep working this hard	Not very comfortable - I don't make enough money		Not very comfortable - It's too competitive, and there aren't enough jobs
2016-04-01 19:11:11	2016-04-01 19:12:53	PhD researcher						Principal Investigator, permanant contract						Chemistry			UK					1	Under 25	Under a year	46 - 50		5		PhD stipend 13,000 - 18,000 (tax free)			Not very comfortable - I can't keep working this hard	Not very comfortable - I don't make enough money		Not very comfortable - It's too competitive, and there aren't enough jobs
2016-04-01 16:19:03	2016-04-01 16:20:53			Postdoc							Biomedical sciences (cell biology, developmental biology, molecular biology, bioinformatics etc)						UK					1	35 - 39	4 - 6 years	46 - 50		6		36,000 - 40,000				Not very comfortable - I don't make enough money		Not very comfortable - It's too competitive, and there aren't enough jobs
2016-04-01 07:02:12	2016-04-01 07:04:07	PhD researcher										Biology (ecology, evolution etc)					UK					1	Under 25	Under a year	41 - 45		6		PhD stipend 13,000 - 18,000 (tax free)						Not very comfortable - It's too competitive, and there aren't enough jobs
2016-04-01 06:01:45	2016-04-01 06:02:46				Postdoc, between contracts						Biomedical sciences (cell biology, developmental biology, molecular biology, bioinformatics etc)										Germany	1	30 - 34	1 - 3 years	46 - 50		7		31,000 - 35,000			Not very comfortable - I can't keep working this hard	Not very comfortable - I don't make enough money	Not very comfortable - I can't, or won't, relocate
2016-03-31 22:35:17	2016-03-31 22:36:50								I have left academia, but I am filling out this survey according to my most recent post (please indicate)		Biomedical sciences (cell biology, developmental biology, molecular biology, bioinformatics etc)	Biology (ecology, evolution etc)					UK					2	30 - 34	1 - 3 years	41 - 45		5		46,000 - 50,000				Not very comfortable - I don't make enough money
2016-03-31 21:22:27	2016-03-31 21:25:00	PhD researcher									Biomedical sciences (cell biology, developmental biology, molecular biology, bioinformatics etc)						UK					2	Under 25	Under a year	41 - 45		5		PhD stipend 13,000 - 18,000 (tax free)				Not very comfortable - I don't make enough money		Not very comfortable - It's too competitive, and there aren't enough jobs
2016-03-31 19:06:43	2016-03-31 19:09:03	PhD researcher									Biomedical sciences (cell biology, developmental biology, molecular biology, bioinformatics etc)						UK					1	25 - 29	1 - 3 years	Last week was not a normal week. I usually work [specify] hours per week	40	5		Other (please specify)	Stipend BHF £22500				Not very comfortable - I can't, or won't, relocate
2016-03-31 18:25:56	2016-03-31 18:29:06	PhD researcher							I have left academia, but I am filling out this survey according to my most recent post (please indicate)		Biomedical sciences (cell biology, developmental biology, molecular biology, bioinformatics etc)						UK					1	25 - 29	Under a year	35 - 40		5		Other (please specify)	I am currently on 25K, but in my phd I was on 26K tax free in my final year
2016-03-31 15:51:33	2016-03-31 15:54:11	PhD researcher									Biomedical sciences (cell biology, developmental biology, molecular biology, bioinformatics etc)						UK		US			2	30 - 34	4 - 6 years	56 - 60		6		PhD stipend 13,000 - 18,000 (tax free)			Not very comfortable - I can't keep working this hard	Not very comfortable - I don't make enough money
2016-03-31 09:05:21	2016-03-31 09:07:01	PhD researcher												Chemistry			UK					1	Under 25	1 - 3 years	Last week was not a normal week. I usually work [specify] hours per week	45	Last week was not a normal week. I usually work [specify] days per week	6	PhD stipend 13,000 - 18,000 (tax free)			Not very comfortable - I can't keep working this hard		Not very comfortable - I can't, or won't, relocate	Not very comfortable - It's too competitive, and there aren't enough jobs
2016-03-31 08:20:33	2016-03-31 08:24:08	PhD researcher									Biomedical sciences (cell biology, developmental biology, molecular biology, bioinformatics etc)							Europe (non-UK)				5 or more	25 - 29	1 - 3 years	Last week was not a normal week. I usually work [specify] hours per week	50	Last week was not a normal week. I usually work [specify] days per week	5	Other (please specify)	7000 pounds					Not very comfortable - It's too competitive, and there aren't enough jobs
2016-03-31 08:12:59	2016-03-31 08:14:33			Postdoc							Biomedical sciences (cell biology, developmental biology, molecular biology, bioinformatics etc)						UK					1	25 - 29	Under a year	41 - 45		5		31,000 - 35,000		Comfortable
2016-03-31 08:11:01	2016-03-31 08:12:43			Postdoc								Biology (ecology, evolution etc)					UK					1	30 - 34	1 - 3 years	Last week was not a normal week. I usually work [specify] hours per week	36	Last week was not a normal week. I usually work [specify] days per week	5	31,000 - 35,000					Not very comfortable - I can't, or won't, relocate	Not very comfortable - It's too competitive, and there aren't enough jobs
2016-03-31 01:49:37	2016-03-31 01:51:06	PhD researcher									Biomedical sciences (cell biology, developmental biology, molecular biology, bioinformatics etc)								US			1	25 - 29	1 - 3 years	61 - 65		7		PhD stipend 18,000 - 20,000 (tax free)						Not very comfortable - It's too competitive, and there aren't enough jobs
2016-03-30 22:46:33	2016-03-30 22:50:56	PhD researcher									Biomedical sciences (cell biology, developmental biology, molecular biology, bioinformatics etc)							Europe (non-UK)				2	25 - 29	1 - 3 years	56 - 60		5		21,000 - 25,000			Not very comfortable - I can't keep working this hard		Not very comfortable - I can't, or won't, relocate	Not very comfortable - It's too competitive, and there aren't enough jobs
2016-03-30 22:16:46	2016-03-30 22:18:23	PhD researcher									Biomedical sciences (cell biology, developmental biology, molecular biology, bioinformatics etc)							Europe (non-UK)				1	Under 25	Under a year	Last week was not a normal week. I usually work [specify] hours per week	45	Last week was not a normal week. I usually work [specify] days per week	5	Other (please specify)	18000 EUR			Not very comfortable - I don't make enough money	Not very comfortable - I can't, or won't, relocate	Not very comfortable - It's too competitive, and there aren't enough jobs
2016-03-30 22:14:01	2016-03-30 22:17:11	PhD researcher										Biology (ecology, evolution etc)									Colombia	2	25 - 29		51 - 55		6		PhD stipend 13,000 - 18,000 (tax free)				Not very comfortable - I don't make enough money		Not very comfortable - It's too competitive, and there aren't enough jobs
2016-03-30 20:59:46	2016-03-30 21:03:55											Biology (ecology, evolution etc)									Colombia	1	Under 25	1 - 3 years	46 - 50		6		I'm currently not paid				Not very comfortable - I don't make enough money
2016-03-30 20:55:23	2016-03-30 20:58:44	PhD researcher										Biology (ecology, evolution etc)									Colombia	2	35 - 39	1 - 3 years	35 - 40		5		21,000 - 25,000						Not very comfortable - It's too competitive, and there aren't enough jobs
2016-03-30 19:22:18	2016-03-30 19:26:25	PhD researcher									Biomedical sciences (cell biology, developmental biology, molecular biology, bioinformatics etc)						UK					1	Under 25	Under a year	Last week was not a normal week. I usually work [specify] hours per week	42	Last week was not a normal week. I usually work [specify] days per week	5	PhD stipend 13,000 - 18,000 (tax free)			Not very comfortable - I can't keep working this hard	Not very comfortable - I don't make enough money		Not very comfortable - It's too competitive, and there aren't enough jobs
2016-03-30 19:19:09	2016-03-30 19:21:19			Postdoc								Biology (ecology, evolution etc)					UK					2	30 - 34	4 - 6 years	35 - 40		5		31,000 - 35,000						Not very comfortable - It's too competitive, and there aren't enough jobs
2016-03-30 18:43:42	2016-03-30 18:45:14	PhD researcher									Biomedical sciences (cell biology, developmental biology, molecular biology, bioinformatics etc)							Europe (non-UK)				1	Under 25	Under a year	Last week was not a normal week. I usually work [specify] hours per week	40	Last week was not a normal week. I usually work [specify] days per week	5	PhD stipend 13,000 - 18,000 (tax free)				Not very comfortable - I don't make enough money
2016-03-30 18:30:22	2016-03-30 18:42:29				Postdoc, between contracts							Biology (ecology, evolution etc)					UK					1	30 - 34	4 - 6 years	Fewer than 35		Fewer than 5		I'm currently not paid					Not very comfortable - I can't, or won't, relocate	Not very comfortable - It's too competitive, and there aren't enough jobs
2016-03-30 18:16:31	2016-03-30 18:18:38	PhD researcher														neuroscience	UK					1	25 - 29	1 - 3 years	35 - 40		5		PhD stipend 13,000 - 18,000 (tax free)				Not very comfortable - I don't make enough money
2016-03-30 17:28:05	2016-03-30 17:45:02			Postdoc							Biomedical sciences (cell biology, developmental biology, molecular biology, bioinformatics etc)						UK					1	35 - 39	1 - 3 years	41 - 45		5		36,000 - 40,000
2016-03-30 17:20:39	2016-03-30 17:22:37			Postdoc							Biomedical sciences (cell biology, developmental biology, molecular biology, bioinformatics etc)								US			1	25 - 29	1 - 3 years	More than 70		7		31,000 - 35,000			Not very comfortable - I can't keep working this hard	Not very comfortable - I don't make enough money		Not very comfortable - It's too competitive, and there aren't enough jobs
2016-03-30 13:51:24	2016-03-30 17:04:24			Postdoc							Biomedical sciences (cell biology, developmental biology, molecular biology, bioinformatics etc)								US			3	25 - 29	1 - 3 years	51 - 55		7		26,000 - 30,000				Not very comfortable - I don't make enough money
2016-03-30 16:59:39	2016-03-30 17:05:03				Postdoc, between contracts							Biology (ecology, evolution etc)					UK					2	30 - 34	4 - 6 years	46 - 50		5		I'm currently not paid			Not very comfortable - I can't keep working this hard	Not very comfortable - I don't make enough money
2016-03-30 15:46:10	2016-03-30 15:48:05			Postdoc								Biology (ecology, evolution etc)					UK					2	35 - 39	7 - 9 years	35 - 40		5		26,000 - 30,000					Not very comfortable - I can't, or won't, relocate	Not very comfortable - It's too competitive, and there aren't enough jobs
2016-03-30 15:35:44	2016-03-30 15:46:44			Postdoc							Biomedical sciences (cell biology, developmental biology, molecular biology, bioinformatics etc)								US			2	25 - 29	1 - 3 years	61 - 65		7		26,000 - 30,000			Not very comfortable - I can't keep working this hard	Not very comfortable - I don't make enough money		Not very comfortable - It's too competitive, and there aren't enough jobs
2016-03-30 15:35:21	2016-03-30 15:45:43	PhD researcher									Biomedical sciences (cell biology, developmental biology, molecular biology, bioinformatics etc)						UK					1	25 - 29	4 - 6 years	Last week was not a normal week. I usually work [specify] hours per week	43	Last week was not a normal week. I usually work [specify] days per week	5	PhD stipend 13,000 - 18,000 (tax free)			Not very comfortable - I can't keep working this hard			Not very comfortable - It's too competitive, and there aren't enough jobs
2016-03-30 14:50:31	2016-03-30 14:51:53	PhD researcher									Biomedical sciences (cell biology, developmental biology, molecular biology, bioinformatics etc)						UK					1	25 - 29	1 - 3 years	46 - 50		5		PhD stipend 13,000 - 18,000 (tax free)						Not very comfortable - It's too competitive, and there aren't enough jobs
2016-03-30 14:33:46	2016-03-30 14:35:59	PhD researcher									Biomedical sciences (cell biology, developmental biology, molecular biology, bioinformatics etc)						UK					1	Under 25	Under a year	66 - 70		6		PhD stipend 13,000 - 18,000 (tax free)				Not very comfortable - I don't make enough money		Not very comfortable - It's too competitive, and there aren't enough jobs
2016-03-30 14:30:29	2016-03-30 14:33:39	PhD researcher									Biomedical sciences (cell biology, developmental biology, molecular biology, bioinformatics etc)						UK					1	25 - 29	1 - 3 years	41 - 45		5		PhD stipend 13,000 - 18,000 (tax free)			Not very comfortable - I can't keep working this hard	Not very comfortable - I don't make enough money		Not very comfortable - It's too competitive, and there aren't enough jobs
2016-03-30 14:11:13	2016-03-30 14:14:55	PhD researcher									Biomedical sciences (cell biology, developmental biology, molecular biology, bioinformatics etc)						UK					1	25 - 29	1 - 3 years	Last week was not a normal week. I usually work [specify] hours per week	53	Last week was not a normal week. I usually work [specify] days per week	6	PhD stipend 13,000 - 18,000 (tax free)			Not very comfortable - I can't keep working this hard	Not very comfortable - I don't make enough money		Not very comfortable - It's too competitive, and there aren't enough jobs
2016-03-30 14:07:32	2016-03-30 14:09:21	PhD researcher									Biomedical sciences (cell biology, developmental biology, molecular biology, bioinformatics etc)							Europe (non-UK)				2	25 - 29	1 - 3 years	35 - 40		5		21,000 - 25,000						Not very comfortable - It's too competitive, and there aren't enough jobs
2016-03-30 13:07:19	2016-03-30 14:09:03			Postdoc												Food science and engineering		Europe (non-UK)				2	35 - 39	1 - 3 years	51 - 55		5		PhD stipend 13,000 - 18,000 (tax free)				Not very comfortable - I don't make enough money	Not very comfortable - I can't, or won't, relocate
2016-03-30 13:42:40	2016-03-30 13:44:41			Postdoc							Biomedical sciences (cell biology, developmental biology, molecular biology, bioinformatics etc)								US			1	25 - 29	1 - 3 years	41 - 45		5		26,000 - 30,000			Not very comfortable - I can't keep working this hard	Not very comfortable - I don't make enough money	Not very comfortable - I can't, or won't, relocate	Not very comfortable - It's too competitive, and there aren't enough jobs
2016-03-30 10:21:23	2016-03-30 10:23:25	PhD researcher									Biomedical sciences (cell biology, developmental biology, molecular biology, bioinformatics etc)						UK					1	Under 25	1 - 3 years	46 - 50		6		PhD stipend 18,000 - 20,000 (tax free)		Comfortable
2016-03-30 10:08:09	2016-03-30 10:10:59	PhD researcher									Biomedical sciences (cell biology, developmental biology, molecular biology, bioinformatics etc)						UK					2	Under 25	Under a year	46 - 50		5		Other (please specify)	PhD stipend: less than £13,000 tax free but living in London			Not very comfortable - I don't make enough money		Not very comfortable - It's too competitive, and there aren't enough jobs
2016-03-30 08:50:01	2016-03-30 08:52:40			Postdoc							Biomedical sciences (cell biology, developmental biology, molecular biology, bioinformatics etc)						UK					1	35 - 39	4 - 6 years	Last week was not a normal week. I usually work [specify] hours per week	35	Last week was not a normal week. I usually work [specify] days per week	5	36,000 - 40,000						Not very comfortable - It's too competitive, and there aren't enough jobs
2016-03-30 08:25:15	2016-03-30 08:41:17	PhD researcher									Biomedical sciences (cell biology, developmental biology, molecular biology, bioinformatics etc)						UK					1	25 - 29	1 - 3 years	35 - 40		5		PhD stipend 13,000 - 18,000 (tax free)				Not very comfortable - I don't make enough money
2016-03-30 07:22:04	2016-03-30 07:23:20			Postdoc										Chemistry			UK					2	25 - 29	4 - 6 years	66 - 70		7		31,000 - 35,000						Not very comfortable - It's too competitive, and there aren't enough jobs
2016-03-30 06:42:39	2016-03-30 06:43:52			Postdoc							Biomedical sciences (cell biology, developmental biology, molecular biology, bioinformatics etc)						UK					1	25 - 29	1 - 3 years	66 - 70		7		31,000 - 35,000						Not very comfortable - It's too competitive, and there aren't enough jobs
2016-03-30 06:13:26	2016-03-30 06:41:27			Postdoc							Biomedical sciences (cell biology, developmental biology, molecular biology, bioinformatics etc)						UK					1	30 - 34	1 - 3 years	Last week was not a normal week. I usually work [specify] hours per week	54	Last week was not a normal week. I usually work [specify] days per week	7	31,000 - 35,000						Not very comfortable - It's too competitive, and there aren't enough jobs
2016-03-30 05:29:14	2016-03-30 05:31:35			Postdoc							Biomedical sciences (cell biology, developmental biology, molecular biology, bioinformatics etc)						UK					2	30 - 34	1 - 3 years	35 - 40		5		21,000 - 25,000						Not very comfortable - It's too competitive, and there aren't enough jobs
2016-03-30 05:02:38	2016-03-30 05:04:55										Biomedical sciences (cell biology, developmental biology, molecular biology, bioinformatics etc)								US			1	30 - 34	4 - 6 years	61 - 65		7		PhD stipend 18,000 - 20,000 (tax free)			Not very comfortable - I can't keep working this hard	Not very comfortable - I don't make enough money		Not very comfortable - It's too competitive, and there aren't enough jobs
2016-03-30 03:15:45	2016-03-30 03:20:58			Postdoc							Biomedical sciences (cell biology, developmental biology, molecular biology, bioinformatics etc)									Canada		2	30 - 34	Under a year	46 - 50		7		21,000 - 25,000			Not very comfortable - I can't keep working this hard	Not very comfortable - I don't make enough money		Not very comfortable - It's too competitive, and there aren't enough jobs
2016-03-30 02:35:26	2016-03-30 02:37:25	PhD researcher									Biomedical sciences (cell biology, developmental biology, molecular biology, bioinformatics etc)								US			1	25 - 29	1 - 3 years	51 - 55		6		PhD stipend 18,000 - 20,000 (tax free)			Not very comfortable - I can't keep working this hard			Not very comfortable - It's too competitive, and there aren't enough jobs
2016-03-30 00:37:58	2016-03-30 00:41:44			Postdoc							Biomedical sciences (cell biology, developmental biology, molecular biology, bioinformatics etc)						UK					2	30 - 34	1 - 3 years	Last week was not a normal week. I usually work [specify] hours per week	45	Last week was not a normal week. I usually work [specify] days per week	5	31,000 - 35,000						Not very comfortable - It's too competitive, and there aren't enough jobs
2016-03-30 00:36:41	2016-03-30 00:39:35										Biomedical sciences (cell biology, developmental biology, molecular biology, bioinformatics etc)				Maths				US			1	30 - 34	1 - 3 years	66 - 70		7		61,000 - 70,000			Not very comfortable - I can't keep working this hard	Not very comfortable - I don't make enough money
2016-03-29 22:50:17	2016-03-29 22:52:18	PhD researcher										Biology (ecology, evolution etc)					UK					1	25 - 29	1 - 3 years	51 - 55		6		PhD stipend 13,000 - 18,000 (tax free)			Not very comfortable - I can't keep working this hard	Not very comfortable - I don't make enough money		Not very comfortable - It's too competitive, and there aren't enough jobs
2016-03-29 22:42:36	2016-03-29 22:43:41	PhD researcher									Biomedical sciences (cell biology, developmental biology, molecular biology, bioinformatics etc)						UK					2	Under 25	Under a year	41 - 45		6		PhD stipend 13,000 - 18,000 (tax free)			Not very comfortable - I can't keep working this hard
2016-03-29 22:30:26	2016-03-29 22:34:50			Postdoc							Biomedical sciences (cell biology, developmental biology, molecular biology, bioinformatics etc)						UK					1	30 - 34	1 - 3 years	46 - 50		5		26,000 - 30,000			Not very comfortable - I can't keep working this hard			Not very comfortable - It's too competitive, and there aren't enough jobs
2016-03-29 21:52:51	2016-03-29 21:54:16	PhD researcher									Biomedical sciences (cell biology, developmental biology, molecular biology, bioinformatics etc)						UK					2	Under 25	Under a year	35 - 40		5		Other (please specify)	22,000 stipend	Comfortable
2016-03-29 21:44:11	2016-03-29 21:46:54	PhD researcher														Atmospheric science (environmental sciences)	UK					1	25 - 29	1 - 3 years	Last week was not a normal week. I usually work [specify] hours per week	40	Last week was not a normal week. I usually work [specify] days per week	5	PhD stipend 13,000 - 18,000 (tax free)						Not very comfortable - It's too competitive, and there aren't enough jobs
2016-03-29 21:40:00	2016-03-29 21:41:45	PhD researcher									Biomedical sciences (cell biology, developmental biology, molecular biology, bioinformatics etc)						UK					1	Under 25	1 - 3 years	51 - 55		6		PhD stipend 13,000 - 18,000 (tax free)				Not very comfortable - I don't make enough money		Not very comfortable - It's too competitive, and there aren't enough jobs
2016-03-29 21:37:33	2016-03-29 21:39:13			Postdoc							Biomedical sciences (cell biology, developmental biology, molecular biology, bioinformatics etc)								US			1	30 - 34	1 - 3 years	46 - 50		5		31,000 - 35,000			Not very comfortable - I can't keep working this hard	Not very comfortable - I don't make enough money	Not very comfortable - I can't, or won't, relocate	Not very comfortable - It's too competitive, and there aren't enough jobs
2016-03-29 21:32:23	2016-03-29 21:38:11							Principal Investigator, permanant contract			Biomedical sciences (cell biology, developmental biology, molecular biology, bioinformatics etc)						UK					1	50 or older	10 years or more	More than 70		7		51,000 - 60,000
2016-03-29 20:56:36	2016-03-29 20:58:23	PhD researcher									Biomedical sciences (cell biology, developmental biology, molecular biology, bioinformatics etc)						UK					1	25 - 29	1 - 3 years	41 - 45		6		I'm currently not paid						Not very comfortable - It's too competitive, and there aren't enough jobs
2016-03-29 20:54:07	2016-03-29 20:56:15			Postdoc			Principal Investigator, non-permanant contract					Biology (ecology, evolution etc)					UK					1	35 - 39	4 - 6 years	35 - 40		5		31,000 - 35,000					Not very comfortable - I can't, or won't, relocate	Not very comfortable - It's too competitive, and there aren't enough jobs
2016-03-29 20:31:54	2016-03-29 20:36:16										Biomedical sciences (cell biology, developmental biology, molecular biology, bioinformatics etc)						UK					1	30 - 34	1 - 3 years	Fewer than 35		Last week was not a normal week. I usually work [specify] days per week	4	21,000 - 25,000					Not very comfortable - I can't, or won't, relocate
2016-03-29 20:24:13	2016-03-29 20:26:05	PhD researcher									Biomedical sciences (cell biology, developmental biology, molecular biology, bioinformatics etc)						UK					1	Under 25	1 - 3 years	56 - 60		6		PhD stipend 13,000 - 18,000 (tax free)			Not very comfortable - I can't keep working this hard	Not very comfortable - I don't make enough money
2016-03-29 20:13:53	2016-03-29 20:17:23			Postdoc							Biomedical sciences (cell biology, developmental biology, molecular biology, bioinformatics etc)						UK					1	30 - 34	4 - 6 years	41 - 45		6		31,000 - 35,000			Not very comfortable - I can't keep working this hard	Not very comfortable - I don't make enough money	Not very comfortable - I can't, or won't, relocate	Not very comfortable - It's too competitive, and there aren't enough jobs
2016-03-29 20:07:22	2016-03-29 20:09:29				Postdoc, between contracts						Biomedical sciences (cell biology, developmental biology, molecular biology, bioinformatics etc)							Europe (non-UK)			Germany	2	30 - 34	1 - 3 years	56 - 60		6		41,000 - 45,000			Not very comfortable - I can't keep working this hard	Not very comfortable - I don't make enough money		Not very comfortable - It's too competitive, and there aren't enough jobs
2016-03-29 19:52:38	2016-03-29 19:55:04	PhD researcher									Biomedical sciences (cell biology, developmental biology, molecular biology, bioinformatics etc)	Biology (ecology, evolution etc)					UK					2	30 - 34	1 - 3 years	46 - 50		5		PhD stipend 13,000 - 18,000 (tax free)				Not very comfortable - I don't make enough money		Not very comfortable - It's too competitive, and there aren't enough jobs
2016-03-29 19:50:58	2016-03-29 19:54:10	PhD researcher									Biomedical sciences (cell biology, developmental biology, molecular biology, bioinformatics etc)										Brazil	3	30 - 34	1 - 3 years	Last week was not a normal week. I usually work [specify] hours per week	55	5		Other (please specify)	6600
2016-03-29 19:48:48	2016-03-29 19:50:48	PhD researcher									Biomedical sciences (cell biology, developmental biology, molecular biology, bioinformatics etc)							Europe (non-UK)		Canada		2	30 - 34	4 - 6 years	41 - 45		7		PhD stipend 13,000 - 18,000 (tax free)			Not very comfortable - I can't keep working this hard
2016-03-29 19:37:23	2016-03-29 19:40:31			Postdoc											Maths				US			2	25 - 29	Under a year	56 - 60		7		51,000 - 60,000
2016-03-29 19:30:18	2016-03-29 19:32:36			Postdoc								Biology (ecology, evolution etc)					UK					2	25 - 29	1 - 3 years	51 - 55		6		31,000 - 35,000						Not very comfortable - It's too competitive, and there aren't enough jobs
2016-03-29 19:27:14	2016-03-29 19:30:10	PhD researcher														cognitive neuroscience (perhaps this fits in biomedical sciences)	UK					1	Under 25	1 - 3 years	41 - 45		5		PhD stipend 18,000 - 20,000 (tax free)		Comfortable
2016-03-29 19:11:44	2016-03-29 19:19:12			Postdoc							Biomedical sciences (cell biology, developmental biology, molecular biology, bioinformatics etc)						UK					2	30 - 34	1 - 3 years	35 - 40		6		26,000 - 30,000						Not very comfortable - It's too competitive, and there aren't enough jobs
2016-03-29 19:03:49	2016-03-29 19:05:00	PhD researcher									Biomedical sciences (cell biology, developmental biology, molecular biology, bioinformatics etc)						UK					2	Under 25	1 - 3 years	61 - 65		7		PhD stipend 13,000 - 18,000 (tax free)				Not very comfortable - I don't make enough money
2016-03-29 18:51:49	2016-03-29 18:54:20	PhD researcher									Biomedical sciences (cell biology, developmental biology, molecular biology, bioinformatics etc)						UK					3	25 - 29	Under a year	46 - 50		6		Other (please specify)	Phd stipend: 9240 tax free		Not very comfortable - I can't keep working this hard			Not very comfortable - It's too competitive, and there aren't enough jobs
2016-03-29 18:38:19	2016-03-29 18:39:40	PhD researcher									Biomedical sciences (cell biology, developmental biology, molecular biology, bioinformatics etc)						UK					1	30 - 34	1 - 3 years	35 - 40		5		PhD stipend 13,000 - 18,000 (tax free)						Not very comfortable - It's too competitive, and there aren't enough jobs
2016-03-29 18:23:57	2016-03-29 18:26:19			Postdoc							Biomedical sciences (cell biology, developmental biology, molecular biology, bioinformatics etc)	Biology (ecology, evolution etc)					UK					1	25 - 29	Under a year	51 - 55		5		26,000 - 30,000		Comfortable
2016-03-29 18:24:17	2016-03-29 18:26:00			Postdoc							Biomedical sciences (cell biology, developmental biology, molecular biology, bioinformatics etc)						UK					1	40 - 44	1 - 3 years	51 - 55		6		31,000 - 35,000			Not very comfortable - I can't keep working this hard	Not very comfortable - I don't make enough money	Not very comfortable - I can't, or won't, relocate	Not very comfortable - It's too competitive, and there aren't enough jobs
2016-03-29 18:03:33	2016-03-29 18:05:32	PhD researcher									Biomedical sciences (cell biology, developmental biology, molecular biology, bioinformatics etc)						UK					2	25 - 29	1 - 3 years	46 - 50		5		PhD stipend 13,000 - 18,000 (tax free)				Not very comfortable - I don't make enough money		Not very comfortable - It's too competitive, and there aren't enough jobs
2016-03-29 17:58:57	2016-03-29 18:02:09	PhD researcher									Biomedical sciences (cell biology, developmental biology, molecular biology, bioinformatics etc)								US			1	25 - 29	4 - 6 years	Last week was not a normal week. I usually work [specify] hours per week	50	Last week was not a normal week. I usually work [specify] days per week	5	PhD stipend 18,000 - 20,000 (tax free)
2016-03-29 17:29:52	2016-03-29 17:46:13			Postdoc								Biology (ecology, evolution etc)					UK					1	30 - 34	1 - 3 years	Last week was not a normal week. I usually work [specify] hours per week	40	Last week was not a normal week. I usually work [specify] days per week	5	31,000 - 35,000			Not very comfortable - I can't keep working this hard	Not very comfortable - I don't make enough money	Not very comfortable - I can't, or won't, relocate	Not very comfortable - It's too competitive, and there aren't enough jobs
2016-03-29 17:33:11	2016-03-29 17:35:46	PhD researcher							I have left academia, but I am filling out this survey according to my most recent post (please indicate)		Biomedical sciences (cell biology, developmental biology, molecular biology, bioinformatics etc)				Maths		UK					1	25 - 29	4 - 6 years			5		PhD stipend 13,000 - 18,000 (tax free)
2016-03-29 17:27:34	2016-03-29 17:28:32			Postdoc							Biomedical sciences (cell biology, developmental biology, molecular biology, bioinformatics etc)						UK					1	25 - 29	Under a year	Last week was not a normal week. I usually work [specify] hours per week	45	6		26,000 - 30,000				Not very comfortable - I don't make enough money	Not very comfortable - I can't, or won't, relocate	Not very comfortable - It's too competitive, and there aren't enough jobs
2016-03-29 17:21:46	2016-03-29 17:23:13	PhD researcher									Biomedical sciences (cell biology, developmental biology, molecular biology, bioinformatics etc)						UK					1	Under 25	Under a year	Last week was not a normal week. I usually work [specify] hours per week	45	Last week was not a normal week. I usually work [specify] days per week	6	PhD stipend 13,000 - 18,000 (tax free)			Not very comfortable - I can't keep working this hard	Not very comfortable - I don't make enough money		Not very comfortable - It's too competitive, and there aren't enough jobs
2016-03-29 16:57:27	2016-03-29 17:00:28	PhD researcher										Biology (ecology, evolution etc)							US			2	25 - 29	4 - 6 years	46 - 50		6		PhD stipend 18,000 - 20,000 (tax free)			Not very comfortable - I can't keep working this hard		Not very comfortable - I can't, or won't, relocate	Not very comfortable - It's too competitive, and there aren't enough jobs
2016-03-29 16:52:46	2016-03-29 16:54:49	PhD researcher									Biomedical sciences (cell biology, developmental biology, molecular biology, bioinformatics etc)							Europe (non-UK)				1	Under 25	1 - 3 years	46 - 50		5		PhD stipend 13,000 - 18,000 (tax free)			Not very comfortable - I can't keep working this hard	Not very comfortable - I don't make enough money
2016-03-29 16:35:35	2016-03-29 16:38:46	PhD researcher									Biomedical sciences (cell biology, developmental biology, molecular biology, bioinformatics etc)						UK					1	Under 25	Under a year	51 - 55		5		PhD stipend 13,000 - 18,000 (tax free)			Not very comfortable - I can't keep working this hard			Not very comfortable - It's too competitive, and there aren't enough jobs
2016-03-29 16:09:39	2016-03-29 16:11:50							Principal Investigator, permanant contract			Biomedical sciences (cell biology, developmental biology, molecular biology, bioinformatics etc)							Europe (non-UK)				2	45 - 49	10 years or more	56 - 60		6		71,000 - 80,000			Not very comfortable - I can't keep working this hard
2016-03-29 16:09:13	2016-03-29 16:10:32	PhD researcher									Biomedical sciences (cell biology, developmental biology, molecular biology, bioinformatics etc)						UK					1	Under 25	1 - 3 years	46 - 50		6		PhD stipend 13,000 - 18,000 (tax free)			Not very comfortable - I can't keep working this hard	Not very comfortable - I don't make enough money		Not very comfortable - It's too competitive, and there aren't enough jobs
2016-03-29 15:28:59	2016-03-29 15:31:41			Postdoc							Biomedical sciences (cell biology, developmental biology, molecular biology, bioinformatics etc)				Maths		UK					1	35 - 39	1 - 3 years	Last week was not a normal week. I usually work [specify] hours per week	40	Last week was not a normal week. I usually work [specify] days per week	5	31,000 - 35,000						Not very comfortable - It's too competitive, and there aren't enough jobs
2016-03-29 15:22:05	2016-03-29 15:30:12	PhD researcher									Biomedical sciences (cell biology, developmental biology, molecular biology, bioinformatics etc)						UK					1	Under 25	Under a year	51 - 55		7		PhD stipend 13,000 - 18,000 (tax free)			Not very comfortable - I can't keep working this hard			Not very comfortable - It's too competitive, and there aren't enough jobs
2016-03-29 14:53:16	2016-03-29 14:57:00										Biomedical sciences (cell biology, developmental biology, molecular biology, bioinformatics etc)							Europe (non-UK)				1	Under 25	Under a year	46 - 50		6		I'm currently not paid			Not very comfortable - I can't keep working this hard	Not very comfortable - I don't make enough money
2016-03-29 14:48:12	2016-03-29 14:50:01	PhD researcher									Biomedical sciences (cell biology, developmental biology, molecular biology, bioinformatics etc)						UK					1	Under 25	1 - 3 years	41 - 45		6		PhD stipend 13,000 - 18,000 (tax free)						Not very comfortable - It's too competitive, and there aren't enough jobs
2016-03-29 14:47:43	2016-03-29 14:48:48	PhD researcher									Biomedical sciences (cell biology, developmental biology, molecular biology, bioinformatics etc)						UK					1	Under 25	Under a year	35 - 40		5		PhD stipend 13,000 - 18,000 (tax free)				Not very comfortable - I don't make enough money
2016-03-29 14:40:05	2016-03-29 14:41:13			Postdoc							Biomedical sciences (cell biology, developmental biology, molecular biology, bioinformatics etc)						UK					2	30 - 34	1 - 3 years	Fewer than 35		Fewer than 5		41,000 - 45,000		Comfortable
2016-03-29 14:36:14	2016-03-29 14:37:20	PhD researcher									Biomedical sciences (cell biology, developmental biology, molecular biology, bioinformatics etc)							Europe (non-UK)				1	Under 25	1 - 3 years	41 - 45		Last week was not a normal week. I usually work [specify] days per week	5	PhD stipend 13,000 - 18,000 (tax free)				Not very comfortable - I don't make enough money
2016-03-29 13:57:48	2016-03-29 13:59:43	PhD researcher									Biomedical sciences (cell biology, developmental biology, molecular biology, bioinformatics etc)						UK					2	Under 25	1 - 3 years	41 - 45		5		PhD stipend 13,000 - 18,000 (tax free)				Not very comfortable - I don't make enough money		Not very comfortable - It's too competitive, and there aren't enough jobs
2016-03-29 13:42:30	2016-03-29 14:03:07								I have left academia, but I am filling out this survey according to my most recent post (please indicate)		Biomedical sciences (cell biology, developmental biology, molecular biology, bioinformatics etc)						UK					1	30 - 34	4 - 6 years	Last week was not a normal week. I usually work [specify] hours per week	60	Last week was not a normal week. I usually work [specify] days per week	6	Other (please specify)	Approx £35,000 was final salary after 5 years of post-doc (London weighting)		Not very comfortable - I can't keep working this hard		Not very comfortable - I can't, or won't, relocate	Not very comfortable - It's too competitive, and there aren't enough jobs
2016-03-29 13:08:51	2016-03-29 13:10:52			Postdoc							Biomedical sciences (cell biology, developmental biology, molecular biology, bioinformatics etc)						UK					1	25 - 29	Under a year	41 - 45		Last week was not a normal week. I usually work [specify] days per week	5	31,000 - 35,000					Not very comfortable - I can't, or won't, relocate	Not very comfortable - It's too competitive, and there aren't enough jobs
2016-03-29 13:07:28	2016-03-29 13:09:30			Postdoc							Biomedical sciences (cell biology, developmental biology, molecular biology, bioinformatics etc)						UK					1	25 - 29	1 - 3 years	56 - 60		6		31,000 - 35,000						Not very comfortable - It's too competitive, and there aren't enough jobs
2016-03-29 13:02:04	2016-03-29 13:04:06	PhD researcher									Biomedical sciences (cell biology, developmental biology, molecular biology, bioinformatics etc)						UK					2	25 - 29	1 - 3 years	35 - 40		6		PhD stipend 18,000 - 20,000 (tax free)						Not very comfortable - It's too competitive, and there aren't enough jobs
2016-03-29 12:54:04	2016-03-29 12:55:40	PhD researcher									Biomedical sciences (cell biology, developmental biology, molecular biology, bioinformatics etc)	Biology (ecology, evolution etc)				Neuroscience / Psychology	UK					2	Under 25	1 - 3 years	Last week was not a normal week. I usually work [specify] hours per week	45	Last week was not a normal week. I usually work [specify] days per week	5	Other (please specify)	PhD Stipend, 28'000
2016-03-29 12:51:26	2016-03-29 12:54:24							Principal Investigator, permanant contract			Biomedical sciences (cell biology, developmental biology, molecular biology, bioinformatics etc)							Europe (non-UK)				1	50 or older	7 - 9 years	Last week was not a normal week. I usually work [specify] hours per week	60	Last week was not a normal week. I usually work [specify] days per week	5	51,000 - 60,000		Comfortable
2016-03-29 12:28:39	2016-03-29 12:30:10	PhD researcher									Biomedical sciences (cell biology, developmental biology, molecular biology, bioinformatics etc)						UK					1	25 - 29	1 - 3 years	41 - 45		5		PhD stipend 13,000 - 18,000 (tax free)				Not very comfortable - I don't make enough money	Not very comfortable - I can't, or won't, relocate	Not very comfortable - It's too competitive, and there aren't enough jobs
2016-03-29 12:18:07	2016-03-29 12:26:10			Postdoc							Biomedical sciences (cell biology, developmental biology, molecular biology, bioinformatics etc)							Europe (non-UK)				1	25 - 29	1 - 3 years	51 - 55		5		26,000 - 30,000			Not very comfortable - I can't keep working this hard	Not very comfortable - I don't make enough money		Not very comfortable - It's too competitive, and there aren't enough jobs
2016-03-29 12:11:05	2016-03-29 12:14:08			Postdoc							Biomedical sciences (cell biology, developmental biology, molecular biology, bioinformatics etc)							Europe (non-UK)				2	30 - 34	4 - 6 years	41 - 45		5		31,000 - 35,000
2016-03-29 11:48:37	2016-03-29 11:57:50								I have left academia, but I am filling out this survey according to my most recent post (please indicate)		Biomedical sciences (cell biology, developmental biology, molecular biology, bioinformatics etc)						UK					1	25 - 29	1 - 3 years	41 - 45		6		31,000 - 35,000
2016-03-29 11:53:48	2016-03-29 11:55:56	PhD researcher									Biomedical sciences (cell biology, developmental biology, molecular biology, bioinformatics etc)						UK					1	Under 25	1 - 3 years	Last week was not a normal week. I usually work [specify] hours per week	45	Last week was not a normal week. I usually work [specify] days per week	6	PhD stipend 13,000 - 18,000 (tax free)			Not very comfortable - I can't keep working this hard	Not very comfortable - I don't make enough money		Not very comfortable - It's too competitive, and there aren't enough jobs
2016-03-29 11:37:23	2016-03-29 11:40:39			Postdoc							Biomedical sciences (cell biology, developmental biology, molecular biology, bioinformatics etc)	Biology (ecology, evolution etc)						Europe (non-UK)				1	30 - 34	1 - 3 years	Last week was not a normal week. I usually work [specify] hours per week	40	Last week was not a normal week. I usually work [specify] days per week	5	31,000 - 35,000					Not very comfortable - I can't, or won't, relocate	Not very comfortable - It's too competitive, and there aren't enough jobs
2016-03-29 11:22:09	2016-03-29 11:41:26															Social Sciences	UK					2	50 or older	10 years or more	Fewer than 35		Last week was not a normal week. I usually work [specify] days per week	5	36,000 - 40,000
2016-03-29 11:35:20	2016-03-29 11:37:01	PhD researcher									Biomedical sciences (cell biology, developmental biology, molecular biology, bioinformatics etc)						UK					2	25 - 29	1 - 3 years	Last week was not a normal week. I usually work [specify] hours per week	55	Last week was not a normal week. I usually work [specify] days per week	7	PhD stipend 13,000 - 18,000 (tax free)			Not very comfortable - I can't keep working this hard	Not very comfortable - I don't make enough money		Not very comfortable - It's too competitive, and there aren't enough jobs
2016-03-29 11:10:50	2016-03-29 11:17:42	PhD researcher														Earth Science	UK					2	25 - 29	4 - 6 years	61 - 65		7		PhD stipend 13,000 - 18,000 (tax free)			Not very comfortable - I can't keep working this hard	Not very comfortable - I don't make enough money		Not very comfortable - It's too competitive, and there aren't enough jobs
2016-03-29 10:59:09	2016-03-29 11:00:20	PhD researcher									Biomedical sciences (cell biology, developmental biology, molecular biology, bioinformatics etc)						UK					1	25 - 29	1 - 3 years	Fewer than 35		Fewer than 5		PhD stipend 18,000 - 20,000 (tax free)
2016-03-29 10:54:11	2016-03-29 10:57:39	PhD researcher									Biomedical sciences (cell biology, developmental biology, molecular biology, bioinformatics etc)							Europe (non-UK)				1	25 - 29	Under a year	35 - 40		5		PhD stipend 13,000 - 18,000 (tax free)			Not very comfortable - I can't keep working this hard	Not very comfortable - I don't make enough money
2016-03-29 10:52:40	2016-03-29 10:56:31	PhD researcher									Biomedical sciences (cell biology, developmental biology, molecular biology, bioinformatics etc)						UK					3	25 - 29	Under a year	56 - 60		6		PhD stipend 13,000 - 18,000 (tax free)			Not very comfortable - I can't keep working this hard	Not very comfortable - I don't make enough money	Not very comfortable - I can't, or won't, relocate	Not very comfortable - It's too competitive, and there aren't enough jobs
2016-03-29 10:35:10	2016-03-29 10:38:21	PhD researcher									Biomedical sciences (cell biology, developmental biology, molecular biology, bioinformatics etc)							Europe (non-UK)				1	25 - 29	4 - 6 years	56 - 60		Last week was not a normal week. I usually work [specify] days per week	6	PhD stipend 13,000 - 18,000 (tax free)			Not very comfortable - I can't keep working this hard
2016-03-29 10:19:15	2016-03-29 10:23:03	PhD researcher									Biomedical sciences (cell biology, developmental biology, molecular biology, bioinformatics etc)						UK					5 or more	25 - 29	Under a year	Last week was not a normal week. I usually work [specify] hours per week	50	Last week was not a normal week. I usually work [specify] days per week	6	PhD stipend 18,000 - 20,000 (tax free)
2016-03-29 10:16:25	2016-03-29 10:20:08	PhD researcher									Biomedical sciences (cell biology, developmental biology, molecular biology, bioinformatics etc)						UK					1	Under 25	Under a year			6		PhD stipend 13,000 - 18,000 (tax free)						Not very comfortable - It's too competitive, and there aren't enough jobs
2016-03-29 09:37:37	2016-03-29 09:38:44	PhD researcher									Biomedical sciences (cell biology, developmental biology, molecular biology, bioinformatics etc)							Europe (non-UK)				1	25 - 29	1 - 3 years	61 - 65		6		PhD stipend 13,000 - 18,000 (tax free)						Not very comfortable - It's too competitive, and there aren't enough jobs
2016-03-29 09:26:29	2016-03-29 09:38:38			Postdoc							Biomedical sciences (cell biology, developmental biology, molecular biology, bioinformatics etc)						UK					1	35 - 39	4 - 6 years	Last week was not a normal week. I usually work [specify] hours per week	45	Last week was not a normal week. I usually work [specify] days per week	5	31,000 - 35,000					Not very comfortable - I can't, or won't, relocate	Not very comfortable - It's too competitive, and there aren't enough jobs
2016-03-29 09:26:56	2016-03-29 09:29:12			Postdoc							Biomedical sciences (cell biology, developmental biology, molecular biology, bioinformatics etc)										Australia	1	35 - 39	7 - 9 years	46 - 50		5		41,000 - 45,000						Not very comfortable - It's too competitive, and there aren't enough jobs
2016-03-29 09:20:24	2016-03-29 09:22:24		Post-PhD, unemployed										Physics	Chemistry				Europe (non-UK)				1	25 - 29	1 - 3 years	35 - 40		5		I'm currently not paid						Not very comfortable - It's too competitive, and there aren't enough jobs
2016-03-29 09:04:44	2016-03-29 09:07:09						Principal Investigator, non-permanant contract					Biology (ecology, evolution etc)					UK					3	30 - 34	1 - 3 years	35 - 40		5		41,000 - 45,000						Not very comfortable - It's too competitive, and there aren't enough jobs
2016-03-29 08:44:24	2016-03-29 08:46:32	PhD researcher														Cognitive science (psychology)					Netherlands	2	25 - 29	1 - 3 years	51 - 55		5		21,000 - 25,000		Comfortable
2016-03-29 08:36:35	2016-03-29 08:40:12	PhD researcher									Biomedical sciences (cell biology, developmental biology, molecular biology, bioinformatics etc)						UK					1	25 - 29	4 - 6 years	56 - 60		5		PhD stipend 13,000 - 18,000 (tax free)			Not very comfortable - I can't keep working this hard	Not very comfortable - I don't make enough money		Not very comfortable - It's too competitive, and there aren't enough jobs
2016-03-29 08:11:38	2016-03-29 08:12:40	PhD researcher										Biology (ecology, evolution etc)					UK					1	25 - 29	1 - 3 years	41 - 45		5		PhD stipend 13,000 - 18,000 (tax free)			Not very comfortable - I can't keep working this hard	Not very comfortable - I don't make enough money	Not very comfortable - I can't, or won't, relocate	Not very comfortable - It's too competitive, and there aren't enough jobs
2016-03-29 07:16:00	2016-03-29 07:22:40	PhD researcher											Physics					Europe (non-UK)				2	25 - 29	1 - 3 years	46 - 50		5		PhD stipend 13,000 - 18,000 (tax free)			Not very comfortable - I can't keep working this hard	Not very comfortable - I don't make enough money		Not very comfortable - It's too competitive, and there aren't enough jobs
2016-03-29 06:25:27	2016-03-29 06:35:35			Postdoc										Chemistry			UK					1	25 - 29	1 - 3 years	41 - 45		5		36,000 - 40,000					Not very comfortable - I can't, or won't, relocate	Not very comfortable - It's too competitive, and there aren't enough jobs
2016-03-29 06:25:36	2016-03-29 06:27:29			Postdoc								Biology (ecology, evolution etc)					UK					1	30 - 34	4 - 6 years	35 - 40		5		31,000 - 35,000						Not very comfortable - It's too competitive, and there aren't enough jobs
2016-03-29 06:19:31	2016-03-29 06:24:50						Principal Investigator, non-permanant contract				Biomedical sciences (cell biology, developmental biology, molecular biology, bioinformatics etc)							Europe (non-UK)				2	30 - 34	Under a year	41 - 45		5		31,000 - 35,000					Not very comfortable - I can't, or won't, relocate	Not very comfortable - It's too competitive, and there aren't enough jobs
2016-03-29 05:10:18	2016-03-29 05:13:45	PhD researcher									Biomedical sciences (cell biology, developmental biology, molecular biology, bioinformatics etc)						UK					1	Under 25	1 - 3 years	51 - 55		6		PhD stipend 13,000 - 18,000 (tax free)			Not very comfortable - I can't keep working this hard	Not very comfortable - I don't make enough money		Not very comfortable - It's too competitive, and there aren't enough jobs
2016-03-29 04:05:21	2016-03-29 04:06:53	PhD researcher												Chemistry					US			2	25 - 29	1 - 3 years	66 - 70		7		Other (please specify)	16800, taxed					Not very comfortable - It's too competitive, and there aren't enough jobs
2016-03-28 23:42:49	2016-03-28 23:44:28			Postdoc							Biomedical sciences (cell biology, developmental biology, molecular biology, bioinformatics etc)						UK					2	30 - 34	1 - 3 years	Last week was not a normal week. I usually work [specify] hours per week	45	Last week was not a normal week. I usually work [specify] days per week	5	31,000 - 35,000						Not very comfortable - It's too competitive, and there aren't enough jobs
2016-03-28 22:47:46	2016-03-28 22:49:33	PhD researcher									Biomedical sciences (cell biology, developmental biology, molecular biology, bioinformatics etc)						UK					1	Under 25	1 - 3 years	46 - 50		5		PhD stipend 13,000 - 18,000 (tax free)
2016-03-28 22:24:07	2016-03-28 22:31:48	PhD researcher											Physics				UK					1	Under 25	1 - 3 years	41 - 45		5		PhD stipend 13,000 - 18,000 (tax free)				Not very comfortable - I don't make enough money	Not very comfortable - I can't, or won't, relocate	Not very comfortable - It's too competitive, and there aren't enough jobs
2016-03-28 22:08:26	2016-03-28 22:12:37	PhD researcher									Biomedical sciences (cell biology, developmental biology, molecular biology, bioinformatics etc)						UK					1	25 - 29	1 - 3 years	61 - 65		6		PhD stipend 13,000 - 18,000 (tax free)
2016-03-28 20:54:08	2016-03-28 20:57:02	PhD researcher									Biomedical sciences (cell biology, developmental biology, molecular biology, bioinformatics etc)							Europe (non-UK)				2	25 - 29	1 - 3 years	Last week was not a normal week. I usually work [specify] hours per week	40	Last week was not a normal week. I usually work [specify] days per week	5	PhD stipend 13,000 - 18,000 (tax free)		Comfortable		Not very comfortable - I don't make enough money
2016-03-28 20:19:43	2016-03-28 20:21:02			Postdoc							Biomedical sciences (cell biology, developmental biology, molecular biology, bioinformatics etc)						UK					1	30 - 34	4 - 6 years	Last week was not a normal week. I usually work [specify] hours per week	65	Last week was not a normal week. I usually work [specify] days per week	6	31,000 - 35,000			Not very comfortable - I can't keep working this hard	Not very comfortable - I don't make enough money	Not very comfortable - I can't, or won't, relocate	Not very comfortable - It's too competitive, and there aren't enough jobs
2016-03-28 19:44:38	2016-03-28 19:52:39	PhD researcher									Biomedical sciences (cell biology, developmental biology, molecular biology, bioinformatics etc)	Biology (ecology, evolution etc)					UK					1	30 - 34	1 - 3 years	Last week was not a normal week. I usually work [specify] hours per week	44	Last week was not a normal week. I usually work [specify] days per week	5	PhD stipend 13,000 - 18,000 (tax free)
2016-03-28 19:33:47	2016-03-28 19:36:19	PhD researcher										Biology (ecology, evolution etc)							US			1	25 - 29	1 - 3 years	Last week was not a normal week. I usually work [specify] hours per week	45	Last week was not a normal week. I usually work [specify] days per week	6	21,000 - 25,000		Comfortable
2016-03-28 19:13:02	2016-03-28 19:16:06	PhD researcher									Biomedical sciences (cell biology, developmental biology, molecular biology, bioinformatics etc)						UK					3	30 - 34	1 - 3 years	35 - 40		5		Other (please specify)	*Marie-Curie PhD student. circa £ 32, 000					Not very comfortable - It's too competitive, and there aren't enough jobs
2016-03-28 19:00:46	2016-03-28 19:03:17	PhD researcher									Biomedical sciences (cell biology, developmental biology, molecular biology, bioinformatics etc)						UK					1	Under 25	1 - 3 years	Last week was not a normal week. I usually work [specify] hours per week	55	6		PhD stipend 13,000 - 18,000 (tax free)
2016-03-28 17:03:00	2016-03-28 17:05:32	PhD researcher									Biomedical sciences (cell biology, developmental biology, molecular biology, bioinformatics etc)						UK					1	Under 25	1 - 3 years	51 - 55		Last week was not a normal week. I usually work [specify] days per week	6	PhD stipend 13,000 - 18,000 (tax free)			Not very comfortable - I can't keep working this hard			Not very comfortable - It's too competitive, and there aren't enough jobs
2016-03-28 16:39:05	2016-03-28 16:41:09	PhD researcher							I have left academia, but I am filling out this survey according to my most recent post (please indicate)				Physics	Chemistry		Physical chemistry, surface science			US			2	30 - 34	4 - 6 years	41 - 45		7		PhD stipend 13,000 - 18,000 (tax free)			Not very comfortable - I can't keep working this hard	Not very comfortable - I don't make enough money
2016-03-28 16:22:53	2016-03-28 16:26:18							Principal Investigator, permanant contract								Nursing				Canada		1	50 or older	10 years or more	Last week was not a normal week. I usually work [specify] hours per week	60	Last week was not a normal week. I usually work [specify] days per week	6	Other (please specify)	$110,000 Canadian $		Not very comfortable - I can't keep working this hard
2016-03-28 16:00:10	2016-03-28 16:05:50			Postdoc										Chemistry				Europe (non-UK)				2	30 - 34	1 - 3 years	51 - 55		5		PhD stipend 13,000 - 18,000 (tax free)			Not very comfortable - I can't keep working this hard		Not very comfortable - I can't, or won't, relocate	Not very comfortable - It's too competitive, and there aren't enough jobs
2016-03-28 15:43:33	2016-03-28 15:45:15			Postdoc												Psychology		Europe (non-UK)				3	25 - 29	1 - 3 years	Fewer than 35		5		21,000 - 25,000						Not very comfortable - It's too competitive, and there aren't enough jobs
2016-03-28 15:40:55	2016-03-28 15:43:16	PhD researcher														Social science	UK					2	30 - 34	1 - 3 years	41 - 45		5		PhD stipend 13,000 - 18,000 (tax free)				Not very comfortable - I don't make enough money		Not very comfortable - It's too competitive, and there aren't enough jobs
2016-03-28 14:13:12	2016-03-28 14:53:34	PhD researcher										Biology (ecology, evolution etc)					UK					1	30 - 34	1 - 3 years	51 - 55		6		PhD stipend 13,000 - 18,000 (tax free)
2016-03-28 14:26:14	2016-03-28 14:29:58							Principal Investigator, permanant contract			Biomedical sciences (cell biology, developmental biology, molecular biology, bioinformatics etc)							Europe (non-UK)				1	45 - 49	10 years or more	51 - 55		6		41,000 - 45,000					Not very comfortable - I can't, or won't, relocate
2016-03-28 14:02:27	2016-03-28 14:03:48			Postdoc									Physics					Europe (non-UK)				1	30 - 34	4 - 6 years	Last week was not a normal week. I usually work [specify] hours per week	50	5		36,000 - 40,000					Not very comfortable - I can't, or won't, relocate	Not very comfortable - It's too competitive, and there aren't enough jobs
2016-03-28 13:28:07	2016-03-28 13:30:18	PhD researcher									Biomedical sciences (cell biology, developmental biology, molecular biology, bioinformatics etc)								US			1	30 - 34	4 - 6 years	41 - 45		5		Other (please specify)	30000 usd			Not very comfortable - I don't make enough money
2016-03-28 12:49:13	2016-03-28 12:51:27			Postdoc							Biomedical sciences (cell biology, developmental biology, molecular biology, bioinformatics etc)								US			2	30 - 34	Under a year	41 - 45		6		46,000 - 50,000				Not very comfortable - I don't make enough money		Not very comfortable - It's too competitive, and there aren't enough jobs
2016-03-28 12:42:18	2016-03-28 12:45:52							Principal Investigator, permanant contract			Biomedical sciences (cell biology, developmental biology, molecular biology, bioinformatics etc)	Biology (ecology, evolution etc)						Europe (non-UK)				2	30 - 34	Under a year	More than 70		6		26,000 - 30,000			Not very comfortable - I can't keep working this hard	Not very comfortable - I don't make enough money
2016-03-28 12:34:09	2016-03-28 12:36:22	PhD researcher														Computer Science		Europe (non-UK)				1	30 - 34	1 - 3 years	Last week was not a normal week. I usually work [specify] hours per week	40	Last week was not a normal week. I usually work [specify] days per week	5	51,000 - 60,000					Not very comfortable - I can't, or won't, relocate	Not very comfortable - It's too competitive, and there aren't enough jobs
2016-03-28 12:23:49	2016-03-28 12:27:02															Geoscience		Europe (non-UK)				1	30 - 34	Under a year	41 - 45		6		21,000 - 25,000			Not very comfortable - I can't keep working this hard		Not very comfortable - I can't, or won't, relocate	Not very comfortable - It's too competitive, and there aren't enough jobs
2016-03-28 12:19:18	2016-03-28 12:20:46							Principal Investigator, permanant contract			Biomedical sciences (cell biology, developmental biology, molecular biology, bioinformatics etc)								US			1	40 - 44	1 - 3 years	51 - 55		6		46,000 - 50,000			Not very comfortable - I can't keep working this hard
2016-03-28 12:12:54	2016-03-28 12:18:57	PhD researcher									Biomedical sciences (cell biology, developmental biology, molecular biology, bioinformatics etc)						UK					2	25 - 29	1 - 3 years	61 - 65		6		PhD stipend 13,000 - 18,000 (tax free)				Not very comfortable - I don't make enough money
2016-03-28 12:12:39	2016-03-28 12:16:09							Principal Investigator, permanant contract				Biology (ecology, evolution etc)									Australia	3	50 or older	Under a year	Last week was not a normal week. I usually work [specify] hours per week	66	Last week was not a normal week. I usually work [specify] days per week	6	81,000 - 100,000			Not very comfortable - I can't keep working this hard
2016-03-28 11:26:15	2016-03-28 11:27:25	PhD researcher										Biology (ecology, evolution etc)					UK					1	25 - 29	1 - 3 years	51 - 55		6		PhD stipend 13,000 - 18,000 (tax free)			Not very comfortable - I can't keep working this hard	Not very comfortable - I don't make enough money	Not very comfortable - I can't, or won't, relocate	Not very comfortable - It's too competitive, and there aren't enough jobs
2016-03-28 11:08:32	2016-03-28 11:10:19			Postdoc							Biomedical sciences (cell biology, developmental biology, molecular biology, bioinformatics etc)								US			3	25 - 29	1 - 3 years	51 - 55		7		31,000 - 35,000			Not very comfortable - I can't keep working this hard
2016-03-28 10:20:33	2016-03-28 10:22:32						Principal Investigator, non-permanant contract				Biomedical sciences (cell biology, developmental biology, molecular biology, bioinformatics etc)							Europe (non-UK)				1	45 - 49	7 - 9 years	46 - 50		5		21,000 - 25,000						Not very comfortable - It's too competitive, and there aren't enough jobs
2016-03-28 10:20:06	2016-03-28 10:21:47	PhD researcher										Biology (ecology, evolution etc)					UK					1	25 - 29	1 - 3 years	46 - 50		5		PhD stipend 13,000 - 18,000 (tax free)			Not very comfortable - I can't keep working this hard	Not very comfortable - I don't make enough money		Not very comfortable - It's too competitive, and there aren't enough jobs
2016-03-28 09:58:16	2016-03-28 10:02:30			Postdoc												Biochemistry		Europe (non-UK)				1	35 - 39	1 - 3 years	Last week was not a normal week. I usually work [specify] hours per week	40	Last week was not a normal week. I usually work [specify] days per week	5	Other (please specify)	14135					Not very comfortable - It's too competitive, and there aren't enough jobs
2016-03-28 09:43:51	2016-03-28 09:58:23						Principal Investigator, non-permanant contract				Biomedical sciences (cell biology, developmental biology, molecular biology, bioinformatics etc)							Europe (non-UK)				2	35 - 39	1 - 3 years	41 - 45		5		21,000 - 25,000			Not very comfortable - I can't keep working this hard		Not very comfortable - I can't, or won't, relocate	Not very comfortable - It's too competitive, and there aren't enough jobs
2016-03-28 08:09:03	2016-03-28 08:16:16	PhD researcher									Biomedical sciences (cell biology, developmental biology, molecular biology, bioinformatics etc)							Europe (non-UK)				1	25 - 29	4 - 6 years	41 - 45		5		PhD stipend 13,000 - 18,000 (tax free)				Not very comfortable - I don't make enough money		Not very comfortable - It's too competitive, and there aren't enough jobs
2016-03-28 04:28:04	2016-03-28 04:29:37				Postdoc, between contracts						Biomedical sciences (cell biology, developmental biology, molecular biology, bioinformatics etc)								US			2	35 - 39	4 - 6 years	61 - 65		6		I'm currently not paid			Not very comfortable - I can't keep working this hard
2016-03-28 02:51:57	2016-03-28 02:57:22			Postdoc												Astronomy			US			2	30 - 34	4 - 6 years	35 - 40		5		46,000 - 50,000		Comfortable
2016-03-28 02:45:23	2016-03-28 02:49:21										Biomedical sciences (cell biology, developmental biology, molecular biology, bioinformatics etc)									Canada		1	25 - 29	1 - 3 years	Fewer than 35		6		Other (please specify)	11000 (partially tax free)			Not very comfortable - I don't make enough money	Not very comfortable - I can't, or won't, relocate	Not very comfortable - It's too competitive, and there aren't enough jobs
2016-03-27 22:55:47	2016-03-27 23:04:43				Postdoc, between contracts							Biology (ecology, evolution etc)									Ecuador	2	40 - 44	1 - 3 years	41 - 45		7		Other (please specify)	8491		Not very comfortable - I can't keep working this hard	Not very comfortable - I don't make enough money	Not very comfortable - I can't, or won't, relocate	Not very comfortable - It's too competitive, and there aren't enough jobs
2016-03-27 22:34:27	2016-03-27 22:37:17	PhD researcher										Biology (ecology, evolution etc)					UK					4	25 - 29	1 - 3 years	51 - 55		6		PhD stipend 13,000 - 18,000 (tax free)			Not very comfortable - I can't keep working this hard	Not very comfortable - I don't make enough money		Not very comfortable - It's too competitive, and there aren't enough jobs
2016-03-23 11:43:03	2016-03-27 21:42:49	PhD researcher									Biomedical sciences (cell biology, developmental biology, molecular biology, bioinformatics etc)						UK					2	25 - 29	1 - 3 years	Last week was not a normal week. I usually work [specify] hours per week	45	Last week was not a normal week. I usually work [specify] days per week	5	PhD stipend 18,000 - 20,000 (tax free)			Not very comfortable - I can't keep working this hard	Not very comfortable - I don't make enough money
2016-03-27 21:40:37	2016-03-27 21:42:38							Principal Investigator, permanant contract			Biomedical sciences (cell biology, developmental biology, molecular biology, bioinformatics etc)						UK					1	40 - 44	Under a year	46 - 50		5		46,000 - 50,000			Not very comfortable - I can't keep working this hard	Not very comfortable - I don't make enough money	Not very comfortable - I can't, or won't, relocate	Not very comfortable - It's too competitive, and there aren't enough jobs
2016-03-27 21:07:48	2016-03-27 21:09:33	PhD researcher												Chemistry			UK					1	Under 25	Under a year	41 - 45		6		PhD stipend 13,000 - 18,000 (tax free)			Not very comfortable - I can't keep working this hard	Not very comfortable - I don't make enough money		Not very comfortable - It's too competitive, and there aren't enough jobs
2016-03-27 20:12:28	2016-03-27 20:13:51																												Other (please specify)	9291 tax free		Not very comfortable - I can't keep working this hard	Not very comfortable - I don't make enough money	Not very comfortable - I can't, or won't, relocate	Not very comfortable - It's too competitive, and there aren't enough jobs
2016-03-27 20:05:43	2016-03-27 20:08:37	PhD researcher										Biology (ecology, evolution etc)						Europe (non-UK)				1	35 - 39	4 - 6 years	46 - 50		6		I'm currently not paid				Not very comfortable - I don't make enough money		Not very comfortable - It's too competitive, and there aren't enough jobs
2016-03-27 16:55:30	2016-03-27 16:57:54								I have left academia, but I am filling out this survey according to my most recent post (please indicate)						Maths				US			1	30 - 34	1 - 3 years	46 - 50		5		31,000 - 35,000				Not very comfortable - I don't make enough money		Not very comfortable - It's too competitive, and there aren't enough jobs
2016-03-27 16:18:39	2016-03-27 16:21:07	PhD researcher										Biology (ecology, evolution etc)							US			1	25 - 29	1 - 3 years	Last week was not a normal week. I usually work [specify] hours per week	65	Last week was not a normal week. I usually work [specify] days per week	7	21,000 - 25,000				Not very comfortable - I don't make enough money		Not very comfortable - It's too competitive, and there aren't enough jobs
2016-03-27 15:10:25	2016-03-27 15:11:53			Postdoc								Biology (ecology, evolution etc)						Europe (non-UK)				1	35 - 39	1 - 3 years	46 - 50		6		51,000 - 60,000						Not very comfortable - It's too competitive, and there aren't enough jobs
2016-03-27 15:07:36	2016-03-27 15:08:55			Postdoc												cognitive neuroscience	UK					2	35 - 39	Under a year	41 - 45		6		26,000 - 30,000			Not very comfortable - I can't keep working this hard		Not very comfortable - I can't, or won't, relocate	Not very comfortable - It's too competitive, and there aren't enough jobs
2016-03-27 14:11:37	2016-03-27 14:18:31			Postdoc							Biomedical sciences (cell biology, developmental biology, molecular biology, bioinformatics etc)							Europe (non-UK)				2	40 - 44	7 - 9 years	41 - 45		5		PhD stipend 13,000 - 18,000 (tax free)						Not very comfortable - It's too competitive, and there aren't enough jobs
2016-03-27 14:03:51	2016-03-27 14:05:38			Postdoc							Biomedical sciences (cell biology, developmental biology, molecular biology, bioinformatics etc)							Europe (non-UK)				1	35 - 39	4 - 6 years	41 - 45		5		PhD stipend 18,000 - 20,000 (tax free)						Not very comfortable - It's too competitive, and there aren't enough jobs
2016-03-27 12:42:02	2016-03-27 12:43:46	PhD researcher										Biology (ecology, evolution etc)					UK					1	25 - 29	1 - 3 years	Last week was not a normal week. I usually work [specify] hours per week	41	Last week was not a normal week. I usually work [specify] days per week	6	PhD stipend 13,000 - 18,000 (tax free)		Comfortable
2016-03-27 11:21:29	2016-03-27 11:26:21															Educational psychology		Europe (non-UK)				1	35 - 39	1 - 3 years	35 - 40		6		PhD stipend 13,000 - 18,000 (tax free)						Not very comfortable - It's too competitive, and there aren't enough jobs
2016-03-27 09:34:05	2016-03-27 09:36:15	PhD researcher														Cognitive neuroscience (psychology)	UK					1	30 - 34	1 - 3 years	35 - 40		Fewer than 5		PhD stipend 13,000 - 18,000 (tax free)					Not very comfortable - I can't, or won't, relocate
2016-03-27 09:31:43	2016-03-27 09:32:59			Postdoc					I have left academia, but I am filling out this survey according to my most recent post (please indicate)					Chemistry			UK					1	30 - 34	4 - 6 years	41 - 45		5		31,000 - 35,000
2016-03-27 08:58:38	2016-03-27 09:01:20	PhD researcher									Biomedical sciences (cell biology, developmental biology, molecular biology, bioinformatics etc)						UK					1	25 - 29	1 - 3 years	46 - 50		6		PhD stipend 13,000 - 18,000 (tax free)
2016-03-27 08:49:46	2016-03-27 08:51:42			Postdoc							Biomedical sciences (cell biology, developmental biology, molecular biology, bioinformatics etc)						UK					1	30 - 34	4 - 6 years	46 - 50		6		31,000 - 35,000				Not very comfortable - I don't make enough money		Not very comfortable - It's too competitive, and there aren't enough jobs
2016-03-27 08:48:05	2016-03-27 08:49:42			Postdoc								Biology (ecology, evolution etc)					UK					1	35 - 39	4 - 6 years	41 - 45		6		36,000 - 40,000						Not very comfortable - It's too competitive, and there aren't enough jobs
2016-03-27 08:36:35	2016-03-27 08:39:02				Postdoc, between contracts						Biomedical sciences (cell biology, developmental biology, molecular biology, bioinformatics etc)						UK					1	30 - 34	4 - 6 years	51 - 55		Last week was not a normal week. I usually work [specify] days per week	6	36,000 - 40,000			Not very comfortable - I can't keep working this hard
2016-03-27 08:32:12	2016-03-27 08:33:59			Postdoc							Biomedical sciences (cell biology, developmental biology, molecular biology, bioinformatics etc)						UK					1	25 - 29	1 - 3 years	41 - 45		5		26,000 - 30,000					Not very comfortable - I can't, or won't, relocate	Not very comfortable - It's too competitive, and there aren't enough jobs
2016-03-27 08:31:39	2016-03-27 08:34:00			Postdoc							Biomedical sciences (cell biology, developmental biology, molecular biology, bioinformatics etc)							Europe (non-UK)				2	25 - 29	1 - 3 years	41 - 45		6		26,000 - 30,000						Not very comfortable - It's too competitive, and there aren't enough jobs
2016-03-27 07:50:09	2016-03-27 08:16:27					Lecturer, short-term contract	Principal Investigator, non-permanant contract									Environmental Muldisicipliplinary Sciences					Ecuador	3	35 - 39	Under a year	41 - 45		5		21,000 - 25,000			Not very comfortable - I can't keep working this hard	Not very comfortable - I don't make enough money		Not very comfortable - It's too competitive, and there aren't enough jobs
2016-03-27 07:52:09	2016-03-27 08:01:40			Postdoc							Biomedical sciences (cell biology, developmental biology, molecular biology, bioinformatics etc)										Australia	2	30 - 34	1 - 3 years	61 - 65		6		51,000 - 60,000						Not very comfortable - It's too competitive, and there aren't enough jobs
2016-03-27 06:24:14	2016-03-27 06:26:18			Postdoc												Neuroscience	UK					1	30 - 34	1 - 3 years	35 - 40		5		31,000 - 35,000				Not very comfortable - I don't make enough money	Not very comfortable - I can't, or won't, relocate	Not very comfortable - It's too competitive, and there aren't enough jobs
2016-03-27 06:01:43	2016-03-27 06:03:42	PhD researcher							I have left academia, but I am filling out this survey according to my most recent post (please indicate)		Biomedical sciences (cell biology, developmental biology, molecular biology, bioinformatics etc)								US			1	25 - 29	4 - 6 years	56 - 60		5		21,000 - 25,000				Not very comfortable - I don't make enough money		Not very comfortable - It's too competitive, and there aren't enough jobs
2016-03-27 05:13:34	2016-03-27 05:18:56	PhD researcher									Biomedical sciences (cell biology, developmental biology, molecular biology, bioinformatics etc)										Australia	1	30 - 34	1 - 3 years	51 - 55		7		PhD stipend 18,000 - 20,000 (tax free)			Not very comfortable - I can't keep working this hard	Not very comfortable - I don't make enough money	Not very comfortable - I can't, or won't, relocate	Not very comfortable - It's too competitive, and there aren't enough jobs
2016-03-27 03:44:48	2016-03-27 04:00:23	PhD researcher									Biomedical sciences (cell biology, developmental biology, molecular biology, bioinformatics etc)										australia	1	30 - 34	1 - 3 years	41 - 45		5		Other (please specify)	PhD scholarship AU$25,000 (tax free) (plus a casual job)					Not very comfortable - It's too competitive, and there aren't enough jobs
2016-03-27 02:21:39	2016-03-27 02:23:03	PhD researcher									Biomedical sciences (cell biology, developmental biology, molecular biology, bioinformatics etc)						UK					1	25 - 29	1 - 3 years	51 - 55		7		PhD stipend 13,000 - 18,000 (tax free)						Not very comfortable - It's too competitive, and there aren't enough jobs
2016-03-26 23:19:48	2016-03-26 23:23:12			Postdoc							Biomedical sciences (cell biology, developmental biology, molecular biology, bioinformatics etc)				Maths			Europe (non-UK)				3	30 - 34	1 - 3 years	41 - 45		6		PhD stipend 13,000 - 18,000 (tax free)		Comfortable
2016-03-26 20:40:47	2016-03-26 20:45:10	PhD researcher														Multidisciplinary environmental and human health research			US			2	25 - 29	1 - 3 years	46 - 50		5		21,000 - 25,000			Not very comfortable - I can't keep working this hard	Not very comfortable - I don't make enough money
2016-03-26 20:42:24	2016-03-26 20:43:16			Postdoc												Engineering	UK					1	25 - 29	1 - 3 years	41 - 45		5		31,000 - 35,000					Not very comfortable - I can't, or won't, relocate
2016-03-26 20:19:24	2016-03-26 20:21:19			Postdoc								Biology (ecology, evolution etc)					UK					1	25 - 29	Under a year	61 - 65		6		26,000 - 30,000
2016-03-26 19:22:04	2016-03-26 19:24:26	PhD researcher									Biomedical sciences (cell biology, developmental biology, molecular biology, bioinformatics etc)						UK					1	Under 25	1 - 3 years	41 - 45		Last week was not a normal week. I usually work [specify] days per week	5	PhD stipend 13,000 - 18,000 (tax free)			Not very comfortable - I can't keep working this hard	Not very comfortable - I don't make enough money		Not very comfortable - It's too competitive, and there aren't enough jobs
2016-03-26 19:17:51	2016-03-26 19:19:34	PhD researcher									Biomedical sciences (cell biology, developmental biology, molecular biology, bioinformatics etc)						UK					1	30 - 34	1 - 3 years	46 - 50		6		PhD stipend 13,000 - 18,000 (tax free)			Not very comfortable - I can't keep working this hard	Not very comfortable - I don't make enough money	Not very comfortable - I can't, or won't, relocate
2016-03-26 19:01:20	2016-03-26 19:05:37			Postdoc							Biomedical sciences (cell biology, developmental biology, molecular biology, bioinformatics etc)							Europe (non-UK)				1	30 - 34	1 - 3 years	Last week was not a normal week. I usually work [specify] hours per week	40	Last week was not a normal week. I usually work [specify] days per week	5	PhD stipend 18,000 - 20,000 (tax free)					Not very comfortable - I can't, or won't, relocate
2016-03-26 18:57:25	2016-03-26 19:00:32						Principal Investigator, non-permanant contract				Biomedical sciences (cell biology, developmental biology, molecular biology, bioinformatics etc)						UK					1	30 - 34	Under a year	41 - 45		5		41,000 - 45,000				Not very comfortable - I don't make enough money	Not very comfortable - I can't, or won't, relocate	Not very comfortable - It's too competitive, and there aren't enough jobs
2016-03-26 18:51:33	2016-03-26 18:54:13			Postdoc							Biomedical sciences (cell biology, developmental biology, molecular biology, bioinformatics etc)						UK					3	30 - 34	4 - 6 years	41 - 45		5		31,000 - 35,000
2016-03-26 18:32:43	2016-03-26 18:35:34										Biomedical sciences (cell biology, developmental biology, molecular biology, bioinformatics etc)						UK					1	25 - 29	Under a year	35 - 40		5		31,000 - 35,000		Comfortable
2016-03-26 18:24:59	2016-03-26 18:29:55						Principal Investigator, non-permanant contract							Chemistry				Europe (non-UK)				2	35 - 39	Under a year	46 - 50		5		51,000 - 60,000					Not very comfortable - I can't, or won't, relocate	Not very comfortable - It's too competitive, and there aren't enough jobs
2016-03-26 18:16:47	2016-03-26 18:17:57			Postdoc							Biomedical sciences (cell biology, developmental biology, molecular biology, bioinformatics etc)						UK					2	30 - 34	1 - 3 years	35 - 40		5		31,000 - 35,000				Not very comfortable - I don't make enough money		Not very comfortable - It's too competitive, and there aren't enough jobs
2016-03-26 18:11:05	2016-03-26 18:12:28	PhD researcher									Biomedical sciences (cell biology, developmental biology, molecular biology, bioinformatics etc)						UK					1	25 - 29	4 - 6 years	66 - 70		6		PhD stipend 13,000 - 18,000 (tax free)						Not very comfortable - It's too competitive, and there aren't enough jobs
2016-03-26 17:52:57	2016-03-26 17:54:12	PhD researcher									Biomedical sciences (cell biology, developmental biology, molecular biology, bioinformatics etc)						UK					1	25 - 29	1 - 3 years	More than 70		7		PhD stipend 13,000 - 18,000 (tax free)			Not very comfortable - I can't keep working this hard		Not very comfortable - I can't, or won't, relocate	Not very comfortable - It's too competitive, and there aren't enough jobs
2016-03-26 17:46:24	2016-03-26 17:54:02			Postdoc							Biomedical sciences (cell biology, developmental biology, molecular biology, bioinformatics etc)										Portugal	2	25 - 29	4 - 6 years	Last week was not a normal week. I usually work [specify] hours per week	45	Last week was not a normal week. I usually work [specify] days per week	5	Other (please specify)	13000-15000 tax free					Not very comfortable - It's too competitive, and there aren't enough jobs
2016-03-26 17:34:11	2016-03-26 17:36:39			Postdoc								Biology (ecology, evolution etc)					UK					1	25 - 29	Under a year	41 - 45		6		26,000 - 30,000			Not very comfortable - I can't keep working this hard	Not very comfortable - I don't make enough money		Not very comfortable - It's too competitive, and there aren't enough jobs
2016-03-26 17:29:27	2016-03-26 17:31:38			Postdoc							Biomedical sciences (cell biology, developmental biology, molecular biology, bioinformatics etc)								US			1	30 - 34	4 - 6 years	61 - 65		6		31,000 - 35,000				Not very comfortable - I don't make enough money
2016-03-26 16:56:49	2016-03-26 17:02:58	PhD researcher											Physics					Europe (non-UK)				1	25 - 29	1 - 3 years	56 - 60		Last week was not a normal week. I usually work [specify] days per week	5	PhD stipend 13,000 - 18,000 (tax free)			Not very comfortable - I can't keep working this hard	Not very comfortable - I don't make enough money		Not very comfortable - It's too competitive, and there aren't enough jobs
2016-03-26 16:58:16	2016-03-26 16:59:54	PhD researcher												Chemistry					US			1	Under 25	Under a year	Fewer than 35		5		21,000 - 25,000		Comfortable
2016-03-26 16:44:09	2016-03-26 16:46:26			Postdoc					I have left academia, but I am filling out this survey according to my most recent post (please indicate)		Biomedical sciences (cell biology, developmental biology, molecular biology, bioinformatics etc)								US			1	40 - 44	4 - 6 years	56 - 60		6		26,000 - 30,000
2016-03-26 15:13:03	2016-03-26 15:15:10							Principal Investigator, permanant contract				Biology (ecology, evolution etc)						Europe (non-UK)				2	25 - 29	Under a year	46 - 50		5		36,000 - 40,000			Not very comfortable - I can't keep working this hard
2016-03-26 15:08:53	2016-03-26 15:09:51	PhD researcher									Biomedical sciences (cell biology, developmental biology, molecular biology, bioinformatics etc)						UK					2	25 - 29	1 - 3 years	More than 70		7		PhD stipend 13,000 - 18,000 (tax free)			Not very comfortable - I can't keep working this hard
2016-03-26 13:51:08	2016-03-26 13:53:51	PhD researcher														cognitive neuroscience		Europe (non-UK)				2	25 - 29	4 - 6 years	35 - 40		5		21,000 - 25,000			Not very comfortable - I can't keep working this hard	Not very comfortable - I don't make enough money
2016-03-26 13:40:28	2016-03-26 13:42:12			Postdoc												engineering	UK					1	30 - 34	4 - 6 years	35 - 40		5		41,000 - 45,000					Not very comfortable - I can't, or won't, relocate
2016-03-26 13:09:00	2016-03-26 13:10:28			Postdoc							Biomedical sciences (cell biology, developmental biology, molecular biology, bioinformatics etc)						UK					1	30 - 34	1 - 3 years	41 - 45		5		26,000 - 30,000				Not very comfortable - I don't make enough money		Not very comfortable - It's too competitive, and there aren't enough jobs
2016-03-26 11:45:02	2016-03-26 11:47:28			Postdoc							Biomedical sciences (cell biology, developmental biology, molecular biology, bioinformatics etc)	Biology (ecology, evolution etc)					UK					1	30 - 34	1 - 3 years	56 - 60		6		31,000 - 35,000						Not very comfortable - It's too competitive, and there aren't enough jobs
2016-03-26 11:37:08	2016-03-26 11:39:11			Postdoc							Biomedical sciences (cell biology, developmental biology, molecular biology, bioinformatics etc)						UK					1	35 - 39	4 - 6 years	41 - 45		Last week was not a normal week. I usually work [specify] days per week	5	31,000 - 35,000			Not very comfortable - I can't keep working this hard
2016-03-26 11:08:50	2016-03-26 11:11:11				Postdoc, between contracts									Chemistry					US			1	30 - 34	1 - 3 years	56 - 60		5		31,000 - 35,000			Not very comfortable - I can't keep working this hard			Not very comfortable - It's too competitive, and there aren't enough jobs
2016-03-26 10:41:30	2016-03-26 10:44:00			Postdoc								Biology (ecology, evolution etc)						Europe (non-UK)				3	30 - 34	4 - 6 years	41 - 45		5		PhD stipend 13,000 - 18,000 (tax free)						Not very comfortable - It's too competitive, and there aren't enough jobs
2016-03-26 10:21:44	2016-03-26 10:23:40	PhD researcher										Biology (ecology, evolution etc)					UK					1	25 - 29	1 - 3 years	Last week was not a normal week. I usually work [specify] hours per week	46	Last week was not a normal week. I usually work [specify] days per week	5	PhD stipend 13,000 - 18,000 (tax free)			Not very comfortable - I can't keep working this hard	Not very comfortable - I don't make enough money	Not very comfortable - I can't, or won't, relocate	Not very comfortable - It's too competitive, and there aren't enough jobs
2016-03-26 10:06:34	2016-03-26 10:08:46	PhD researcher									Biomedical sciences (cell biology, developmental biology, molecular biology, bioinformatics etc)						UK					2	25 - 29	1 - 3 years	56 - 60		5		PhD stipend 18,000 - 20,000 (tax free)			Not very comfortable - I can't keep working this hard	Not very comfortable - I don't make enough money		Not very comfortable - It's too competitive, and there aren't enough jobs
2016-03-26 09:46:19	2016-03-26 09:49:07	PhD researcher											Physics					Europe (non-UK)				1	25 - 29	1 - 3 years	Last week was not a normal week. I usually work [specify] hours per week	60	Last week was not a normal week. I usually work [specify] days per week	7	PhD stipend 13,000 - 18,000 (tax free)			Not very comfortable - I can't keep working this hard	Not very comfortable - I don't make enough money
2016-03-26 09:27:56	2016-03-26 09:29:50	PhD researcher														Cognitive neuroscience					Australia	3	30 - 34	1 - 3 years	51 - 55		6		PhD stipend 18,000 - 20,000 (tax free)				Not very comfortable - I don't make enough money	Not very comfortable - I can't, or won't, relocate	Not very comfortable - It's too competitive, and there aren't enough jobs
2016-03-26 09:24:01	2016-03-26 09:25:15						Principal Investigator, non-permanant contract				Biomedical sciences (cell biology, developmental biology, molecular biology, bioinformatics etc)							Europe (non-UK)				1	40 - 44	4 - 6 years	41 - 45		5		61,000 - 70,000		Comfortable			Not very comfortable - I can't, or won't, relocate
2016-03-26 09:08:12	2016-03-26 09:13:02		Post-PhD, unemployed													nutritional biochemistry		Europe (non-UK)				3	30 - 34	Under a year	35 - 40		7		I'm currently not paid						Not very comfortable - It's too competitive, and there aren't enough jobs
2016-03-26 08:43:07	2016-03-26 08:46:32	PhD researcher														Biological archaeology and anthropology	UK					1	25 - 29	Under a year	35 - 40		5		PhD stipend 13,000 - 18,000 (tax free)				Not very comfortable - I don't make enough money
2016-03-26 01:52:21	2016-03-26 01:57:27			Postdoc	Postdoc, between contracts		Principal Investigator, non-permanant contract						Physics								Australia	3	35 - 39	7 - 9 years	61 - 65		7		41,000 - 45,000			Not very comfortable - I can't keep working this hard	Not very comfortable - I don't make enough money	Not very comfortable - I can't, or won't, relocate	Not very comfortable - It's too competitive, and there aren't enough jobs
2016-03-26 01:07:44	2016-03-26 01:09:07			Postdoc											Maths			Europe (non-UK)				1	35 - 39	1 - 3 years	41 - 45		6		26,000 - 30,000				Not very comfortable - I don't make enough money
2016-03-26 00:31:50	2016-03-26 00:35:39	PhD researcher									Biomedical sciences (cell biology, developmental biology, molecular biology, bioinformatics etc)						UK					2	25 - 29	Under a year	41 - 45		6		PhD stipend 13,000 - 18,000 (tax free)		Comfortable
2016-03-25 23:46:05	2016-03-25 23:54:12	PhD researcher									Biomedical sciences (cell biology, developmental biology, molecular biology, bioinformatics etc)										Ireland	1	25 - 29	1 - 3 years	66 - 70		6		PhD stipend 13,000 - 18,000 (tax free)			Not very comfortable - I can't keep working this hard
2016-03-25 23:12:32	2016-03-25 23:13:30	PhD researcher									Biomedical sciences (cell biology, developmental biology, molecular biology, bioinformatics etc)								US			1	Under 25	Under a year	56 - 60		6		26,000 - 30,000						Not very comfortable - It's too competitive, and there aren't enough jobs
2016-03-25 20:37:27	2016-03-25 20:38:50							Principal Investigator, permanant contract				Biology (ecology, evolution etc)							US			1	30 - 34	1 - 3 years	61 - 65		7		51,000 - 60,000		Comfortable
2016-03-25 20:23:54	2016-03-25 20:25:28			Postdoc								Biology (ecology, evolution etc)							US			1	30 - 34	Under a year	Last week was not a normal week. I usually work [specify] hours per week	50	Last week was not a normal week. I usually work [specify] days per week	6	36,000 - 40,000						Not very comfortable - It's too competitive, and there aren't enough jobs
2016-03-25 19:37:01	2016-03-25 19:38:07			Postdoc									Physics	Chemistry	Maths				US			2	25 - 29	Under a year	35 - 40		5		41,000 - 45,000						Not very comfortable - It's too competitive, and there aren't enough jobs
2016-03-25 19:26:01	2016-03-25 19:27:29	PhD researcher									Biomedical sciences (cell biology, developmental biology, molecular biology, bioinformatics etc)								US			1	Under 25	1 - 3 years	56 - 60		5		PhD stipend 18,000 - 20,000 (tax free)		Comfortable
2016-03-25 19:22:55	2016-03-25 19:26:08	PhD researcher									Biomedical sciences (cell biology, developmental biology, molecular biology, bioinformatics etc)							Europe (non-UK)				2	25 - 29	1 - 3 years	51 - 55		6		26,000 - 30,000			Not very comfortable - I can't keep working this hard	Not very comfortable - I don't make enough money
2016-03-25 19:00:33	2016-03-25 19:12:07								I have left academia, but I am filling out this survey according to my most recent post (please indicate)		Biomedical sciences (cell biology, developmental biology, molecular biology, bioinformatics etc)								US			1	30 - 34	4 - 6 years	51 - 55		7		21,000 - 25,000
2016-03-25 18:57:20	2016-03-25 18:58:31	PhD researcher									Biomedical sciences (cell biology, developmental biology, molecular biology, bioinformatics etc)						UK					1	25 - 29	1 - 3 years	56 - 60		6		PhD stipend 13,000 - 18,000 (tax free)			Not very comfortable - I can't keep working this hard
2016-03-25 18:56:13	2016-03-25 18:58:28	PhD researcher		Postdoc							Biomedical sciences (cell biology, developmental biology, molecular biology, bioinformatics etc)								US			1	35 - 39	4 - 6 years	41 - 45		5		26,000 - 30,000				Not very comfortable - I don't make enough money		Not very comfortable - It's too competitive, and there aren't enough jobs
2016-03-25 18:39:13	2016-03-25 18:42:19			Postdoc							Biomedical sciences (cell biology, developmental biology, molecular biology, bioinformatics etc)							Europe (non-UK)				3	35 - 39	4 - 6 years	41 - 45		6		51,000 - 60,000						Not very comfortable - It's too competitive, and there aren't enough jobs
2016-03-25 18:36:57	2016-03-25 18:38:27	PhD researcher									Biomedical sciences (cell biology, developmental biology, molecular biology, bioinformatics etc)						UK					1	Under 25	Under a year	41 - 45		5		PhD stipend 13,000 - 18,000 (tax free)				Not very comfortable - I don't make enough money		Not very comfortable - It's too competitive, and there aren't enough jobs
2016-03-25 18:30:57	2016-03-25 18:36:12			Postdoc							Biomedical sciences (cell biology, developmental biology, molecular biology, bioinformatics etc)								US			3	25 - 29	1 - 3 years	46 - 50		6		26,000 - 30,000				Not very comfortable - I don't make enough money		Not very comfortable - It's too competitive, and there aren't enough jobs
2016-03-25 18:27:29	2016-03-25 18:28:32			Postdoc							Biomedical sciences (cell biology, developmental biology, molecular biology, bioinformatics etc)								US			1	30 - 34	1 - 3 years	35 - 40		5		36,000 - 40,000						Not very comfortable - It's too competitive, and there aren't enough jobs
2016-03-25 18:21:52	2016-03-25 18:23:29	PhD researcher									Biomedical sciences (cell biology, developmental biology, molecular biology, bioinformatics etc)							Europe (non-UK)				2	25 - 29	1 - 3 years	35 - 40		5		PhD stipend 13,000 - 18,000 (tax free)				Not very comfortable - I don't make enough money
2016-03-25 18:07:06	2016-03-25 18:10:13			Postdoc							Biomedical sciences (cell biology, developmental biology, molecular biology, bioinformatics etc)								US			3	30 - 34	Under a year	56 - 60		7		26,000 - 30,000				Not very comfortable - I don't make enough money
2016-03-25 18:01:29	2016-03-25 18:03:06	PhD researcher									Biomedical sciences (cell biology, developmental biology, molecular biology, bioinformatics etc)								US			2	25 - 29	4 - 6 years	46 - 50		7		PhD stipend 13,000 - 18,000 (tax free)			Not very comfortable - I can't keep working this hard
2016-03-25 17:56:46	2016-03-25 17:59:42			Postdoc								Biology (ecology, evolution etc)						Europe (non-UK)				1	35 - 39	1 - 3 years	46 - 50		6		41,000 - 45,000			Not very comfortable - I can't keep working this hard			Not very comfortable - It's too competitive, and there aren't enough jobs
2016-03-25 17:51:33	2016-03-25 17:53:24			Postdoc							Biomedical sciences (cell biology, developmental biology, molecular biology, bioinformatics etc)						UK					1	25 - 29	Under a year	41 - 45		5		31,000 - 35,000		Comfortable
2016-03-25 17:38:11	2016-03-25 17:39:47			Postdoc							Biomedical sciences (cell biology, developmental biology, molecular biology, bioinformatics etc)								US			1	25 - 29	1 - 3 years	41 - 45		6		41,000 - 45,000						Not very comfortable - It's too competitive, and there aren't enough jobs
2016-03-25 17:22:51	2016-03-25 17:26:02			Postdoc							Biomedical sciences (cell biology, developmental biology, molecular biology, bioinformatics etc)	Biology (ecology, evolution etc)							US			3	30 - 34	1 - 3 years	46 - 50		7		31,000 - 35,000						Not very comfortable - It's too competitive, and there aren't enough jobs
2016-03-25 17:18:20	2016-03-25 17:19:57	PhD researcher										Biology (ecology, evolution etc)								Canada		1	30 - 34	4 - 6 years	More than 70		6		PhD stipend 13,000 - 18,000 (tax free)			Not very comfortable - I can't keep working this hard
2016-03-25 17:10:41	2016-03-25 17:13:21	PhD researcher									Biomedical sciences (cell biology, developmental biology, molecular biology, bioinformatics etc)								US			1	Under 25	Under a year	56 - 60		6		21,000 - 25,000				Not very comfortable - I don't make enough money
2016-03-25 17:06:05	2016-03-25 17:10:01	PhD researcher										Biology (ecology, evolution etc)						Europe (non-UK)				2	Under 25	1 - 3 years	41 - 45		6		21,000 - 25,000						Not very comfortable - It's too competitive, and there aren't enough jobs
2016-03-25 17:01:29	2016-03-25 17:04:02			Postdoc							Biomedical sciences (cell biology, developmental biology, molecular biology, bioinformatics etc)										Singapore	2	30 - 34	1 - 3 years	51 - 55		5		31,000 - 35,000
2016-03-25 16:33:51	2016-03-25 16:36:47				Postdoc, between contracts						Biomedical sciences (cell biology, developmental biology, molecular biology, bioinformatics etc)						UK					1	35 - 39	4 - 6 years	Last week was not a normal week. I usually work [specify] hours per week	50	Last week was not a normal week. I usually work [specify] days per week	5	36,000 - 40,000			Not very comfortable - I can't keep working this hard
2016-03-25 16:26:43	2016-03-25 16:29:32	PhD researcher											Physics				UK					1	25 - 29	1 - 3 years	46 - 50		6		PhD stipend 13,000 - 18,000 (tax free)						Not very comfortable - It's too competitive, and there aren't enough jobs
2016-03-25 16:09:42	2016-03-25 16:12:49	PhD researcher												Chemistry					US			1	30 - 34	7 - 9 years	61 - 65		7		PhD stipend 13,000 - 18,000 (tax free)			Not very comfortable - I can't keep working this hard	Not very comfortable - I don't make enough money		Not very comfortable - It's too competitive, and there aren't enough jobs
2016-03-25 16:02:07	2016-03-25 16:04:05			Postdoc							Biomedical sciences (cell biology, developmental biology, molecular biology, bioinformatics etc)							Europe (non-UK)				2	35 - 39	1 - 3 years	41 - 45		5		36,000 - 40,000						Not very comfortable - It's too competitive, and there aren't enough jobs
2016-03-25 14:54:18	2016-03-25 14:56:26			Postdoc												Clinical psychology/neuroscience			US			1	30 - 34	Under a year	56 - 60		Last week was not a normal week. I usually work [specify] days per week	7	26,000 - 30,000			Not very comfortable - I can't keep working this hard	Not very comfortable - I don't make enough money		Not very comfortable - It's too competitive, and there aren't enough jobs
2016-03-25 14:39:01	2016-03-25 14:40:06			Postdoc							Biomedical sciences (cell biology, developmental biology, molecular biology, bioinformatics etc)								US			1	30 - 34	1 - 3 years	More than 70		6		26,000 - 30,000				Not very comfortable - I don't make enough money
2016-03-25 14:11:19	2016-03-25 14:13:19			Postdoc							Biomedical sciences (cell biology, developmental biology, molecular biology, bioinformatics etc)						UK					1	40 - 44	7 - 9 years	Fewer than 35		6		31,000 - 35,000		Comfortable
2016-03-25 13:26:14	2016-03-25 13:30:11			Postdoc							Biomedical sciences (cell biology, developmental biology, molecular biology, bioinformatics etc)							Europe (non-UK)				1	25 - 29	Under a year	51 - 55		6		26,000 - 30,000			Not very comfortable - I can't keep working this hard	Not very comfortable - I don't make enough money
2016-03-25 13:11:30	2016-03-25 13:14:37			Postdoc							Biomedical sciences (cell biology, developmental biology, molecular biology, bioinformatics etc)								US			2	30 - 34	1 - 3 years	61 - 65		6		31,000 - 35,000			Not very comfortable - I can't keep working this hard	Not very comfortable - I don't make enough money		Not very comfortable - It's too competitive, and there aren't enough jobs
2016-03-25 12:38:58	2016-03-25 12:42:21	PhD researcher									Biomedical sciences (cell biology, developmental biology, molecular biology, bioinformatics etc)										portugal	2	25 - 29	1 - 3 years	35 - 40		7		PhD stipend 13,000 - 18,000 (tax free)			Not very comfortable - I can't keep working this hard			Not very comfortable - It's too competitive, and there aren't enough jobs
2016-03-25 12:37:55	2016-03-25 12:41:32	PhD researcher														Science of Health, therapy physical		Europe (non-UK)				1	35 - 39	10 years or more	35 - 40		5		I'm currently not paid			Not very comfortable - I can't keep working this hard
2016-03-25 12:27:45	2016-03-25 12:28:55			Postdoc							Biomedical sciences (cell biology, developmental biology, molecular biology, bioinformatics etc)						UK					1	35 - 39	7 - 9 years	56 - 60		5		36,000 - 40,000						Not very comfortable - It's too competitive, and there aren't enough jobs
2016-03-25 12:06:08	2016-03-25 12:09:46	PhD researcher											Physics								Portugal	2	40 - 44	1 - 3 years	35 - 40		6		Other (please specify)	9284			Not very comfortable - I don't make enough money		Not very comfortable - It's too competitive, and there aren't enough jobs
2016-03-25 10:59:47	2016-03-25 11:02:19		Post-PhD, unemployed									Biology (ecology, evolution etc)						Europe (non-UK)				2	30 - 34	1 - 3 years	46 - 50		6		I'm currently not paid			Not very comfortable - I can't keep working this hard	Not very comfortable - I don't make enough money		Not very comfortable - It's too competitive, and there aren't enough jobs
2016-03-25 10:23:54	2016-03-25 10:26:15										Biomedical sciences (cell biology, developmental biology, molecular biology, bioinformatics etc)						UK					2	25 - 29	1 - 3 years	41 - 45		5		31,000 - 35,000						Not very comfortable - It's too competitive, and there aren't enough jobs
2016-03-25 10:15:53	2016-03-25 10:18:54	PhD researcher							I have left academia, but I am filling out this survey according to my most recent post (please indicate)						Maths		UK					1	30 - 34	4 - 6 years	Last week was not a normal week. I usually work [specify] hours per week	45	Last week was not a normal week. I usually work [specify] days per week	7	PhD stipend 13,000 - 18,000 (tax free)						Not very comfortable - It's too competitive, and there aren't enough jobs
2016-03-25 10:09:16	2016-03-25 10:10:34	PhD researcher									Biomedical sciences (cell biology, developmental biology, molecular biology, bioinformatics etc)						UK					1	40 - 44	10 years or more	35 - 40		5		41,000 - 45,000				Not very comfortable - I don't make enough money
2016-03-25 09:32:11	2016-03-25 09:33:07	PhD researcher											Physics								New Zealand	3	Under 25	Under a year	35 - 40		5		PhD stipend 13,000 - 18,000 (tax free)						Not very comfortable - It's too competitive, and there aren't enough jobs
2016-03-25 09:12:31	2016-03-25 09:14:54	PhD researcher									Biomedical sciences (cell biology, developmental biology, molecular biology, bioinformatics etc)							Europe (non-UK)				1	Under 25	Under a year	Last week was not a normal week. I usually work [specify] hours per week	40	Last week was not a normal week. I usually work [specify] days per week	5	PhD stipend 13,000 - 18,000 (tax free)						Not very comfortable - It's too competitive, and there aren't enough jobs
2016-03-25 08:56:26	2016-03-25 09:02:21								I have left academia, but I am filling out this survey according to my most recent post (please indicate)		Biomedical sciences (cell biology, developmental biology, molecular biology, bioinformatics etc)						UK					1	30 - 34	1 - 3 years	46 - 50		5		21,000 - 25,000		Comfortable				Not very comfortable - It's too competitive, and there aren't enough jobs
2016-03-25 07:50:37	2016-03-25 09:00:57	PhD researcher													Maths		UK					1	Under 25	1 - 3 years	35 - 40		5		PhD stipend 18,000 - 20,000 (tax free)		Comfortable				Not very comfortable - It's too competitive, and there aren't enough jobs
2016-03-25 08:44:04	2016-03-25 08:47:25	PhD researcher									Biomedical sciences (cell biology, developmental biology, molecular biology, bioinformatics etc)						UK					1	50 or older	1 - 3 years	46 - 50		5		PhD stipend 13,000 - 18,000 (tax free)						Not very comfortable - It's too competitive, and there aren't enough jobs
2016-03-25 08:25:58	2016-03-25 08:28:36	PhD researcher												Chemistry			UK					3	25 - 29	4 - 6 years	61 - 65		6		PhD stipend 13,000 - 18,000 (tax free)			Not very comfortable - I can't keep working this hard	Not very comfortable - I don't make enough money	Not very comfortable - I can't, or won't, relocate	Not very comfortable - It's too competitive, and there aren't enough jobs
2016-03-25 08:00:05	2016-03-25 08:04:36			Postdoc							Biomedical sciences (cell biology, developmental biology, molecular biology, bioinformatics etc)										germany	2	25 - 29	Under a year	56 - 60		6		31,000 - 35,000			Not very comfortable - I can't keep working this hard	Not very comfortable - I don't make enough money
2016-03-25 05:37:07	2016-03-25 05:39:09					Lecturer, short-term contract					Biomedical sciences (cell biology, developmental biology, molecular biology, bioinformatics etc)								US			1	30 - 34	Under a year	Fewer than 35		5		26,000 - 30,000				Not very comfortable - I don't make enough money		Not very comfortable - It's too competitive, and there aren't enough jobs
2016-03-25 05:20:04	2016-03-25 05:21:37	PhD researcher												Chemistry					US				25 - 29	4 - 6 years	More than 70		6		PhD stipend 18,000 - 20,000 (tax free)			Not very comfortable - I can't keep working this hard
2016-03-25 04:48:57	2016-03-25 04:51:39	PhD researcher									Biomedical sciences (cell biology, developmental biology, molecular biology, bioinformatics etc)								US			1	25 - 29	4 - 6 years	46 - 50		5		26,000 - 30,000			Not very comfortable - I can't keep working this hard			Not very comfortable - It's too competitive, and there aren't enough jobs
2016-03-25 04:46:04	2016-03-25 04:47:48	PhD researcher									Biomedical sciences (cell biology, developmental biology, molecular biology, bioinformatics etc)										Singapore	2	25 - 29	4 - 6 years	61 - 65		7		PhD stipend 18,000 - 20,000 (tax free)				Not very comfortable - I don't make enough money		Not very comfortable - It's too competitive, and there aren't enough jobs
2016-03-25 04:17:46	2016-03-25 04:20:28	PhD researcher									Biomedical sciences (cell biology, developmental biology, molecular biology, bioinformatics etc)								US			2	30 - 34	1 - 3 years	61 - 65		7		PhD stipend 13,000 - 18,000 (tax free)						Not very comfortable - It's too competitive, and there aren't enough jobs
2016-03-25 03:56:39	2016-03-25 04:08:34	PhD researcher														Biomedical/chemical engineering			US			1	25 - 29	4 - 6 years	56 - 60		7		Other (please specify)	My advisor is pulling my salary at the end of this month ($32k). I will go two months without pay. Technically I "agreed" to this, but I did not feel I had a choice.			Not very comfortable - I don't make enough money
2016-03-25 02:13:18	2016-03-25 02:17:52	PhD researcher									Biomedical sciences (cell biology, developmental biology, molecular biology, bioinformatics etc)								US			1	25 - 29	4 - 6 years	35 - 40		5		PhD stipend 18,000 - 20,000 (tax free)				Not very comfortable - I don't make enough money		Not very comfortable - It's too competitive, and there aren't enough jobs
2016-03-25 01:13:10	2016-03-25 01:15:54								I have left academia, but I am filling out this survey according to my most recent post (please indicate)		Biomedical sciences (cell biology, developmental biology, molecular biology, bioinformatics etc)								US			1	30 - 34	1 - 3 years	Fewer than 35		Fewer than 5		Other (please specify)	11000					Not very comfortable - It's too competitive, and there aren't enough jobs
2016-03-25 00:40:13	2016-03-25 00:42:56	PhD researcher									Biomedical sciences (cell biology, developmental biology, molecular biology, bioinformatics etc)								US			1	25 - 29	1 - 3 years	41 - 45		7		PhD stipend 18,000 - 20,000 (tax free)
2016-03-25 00:20:24	2016-03-25 00:21:41	PhD researcher														Electrical Engineering			US			1	25 - 29	4 - 6 years	41 - 45		7		PhD stipend 18,000 - 20,000 (tax free)		Comfortable
2016-03-24 22:49:07	2016-03-24 22:50:38	PhD researcher									Biomedical sciences (cell biology, developmental biology, molecular biology, bioinformatics etc)								US			1	25 - 29	4 - 6 years	56 - 60		7		PhD stipend 13,000 - 18,000 (tax free)			Not very comfortable - I can't keep working this hard	Not very comfortable - I don't make enough money		Not very comfortable - It's too competitive, and there aren't enough jobs
2016-03-24 22:41:52	2016-03-24 22:45:22	PhD researcher									Biomedical sciences (cell biology, developmental biology, molecular biology, bioinformatics etc)						UK					1	25 - 29	1 - 3 years	41 - 45		6		PhD stipend 13,000 - 18,000 (tax free)
2016-03-24 22:33:11	2016-03-24 22:35:44		Post-PhD, unemployed								Biomedical sciences (cell biology, developmental biology, molecular biology, bioinformatics etc)								US			1	25 - 29	1 - 3 years	Fewer than 35		Fewer than 5		I'm currently not paid				Not very comfortable - I don't make enough money		Not very comfortable - It's too competitive, and there aren't enough jobs
2016-03-24 21:52:38	2016-03-24 21:59:55								I have left academia, but I am filling out this survey according to my most recent post (please indicate)		Biomedical sciences (cell biology, developmental biology, molecular biology, bioinformatics etc)						UK					1	45 - 49	4 - 6 years	41 - 45		5		31,000 - 35,000
2016-03-24 21:54:57	2016-03-24 21:55:59	PhD researcher									Biomedical sciences (cell biology, developmental biology, molecular biology, bioinformatics etc)						UK					1	25 - 29	1 - 3 years	51 - 55		5		PhD stipend 18,000 - 20,000 (tax free)						Not very comfortable - It's too competitive, and there aren't enough jobs
2016-03-24 21:50:08	2016-03-24 21:57:45								I have left academia, but I am filling out this survey according to my most recent post (please indicate)		Biomedical sciences (cell biology, developmental biology, molecular biology, bioinformatics etc)						UK					1	30 - 34	1 - 3 years	46 - 50		6		26,000 - 30,000						Not very comfortable - It's too competitive, and there aren't enough jobs
2016-03-24 21:44:31	2016-03-24 21:46:16			Postdoc							Biomedical sciences (cell biology, developmental biology, molecular biology, bioinformatics etc)								US			3	25 - 29	Under a year	51 - 55		6		26,000 - 30,000			Not very comfortable - I can't keep working this hard	Not very comfortable - I don't make enough money		Not very comfortable - It's too competitive, and there aren't enough jobs
2016-03-24 20:55:35	2016-03-24 21:11:29	PhD researcher									Biomedical sciences (cell biology, developmental biology, molecular biology, bioinformatics etc)							Europe (non-UK)				2	25 - 29	Under a year	66 - 70		7		PhD stipend 13,000 - 18,000 (tax free)				Not very comfortable - I don't make enough money
2016-03-24 20:47:42	2016-03-24 20:52:12	PhD researcher									Biomedical sciences (cell biology, developmental biology, molecular biology, bioinformatics etc)							Europe (non-UK)				1	Under 25	Under a year	41 - 45		5		PhD stipend 18,000 - 20,000 (tax free)						Not very comfortable - It's too competitive, and there aren't enough jobs
2016-03-24 20:23:37	2016-03-24 20:37:25			Postdoc							Biomedical sciences (cell biology, developmental biology, molecular biology, bioinformatics etc)						UK					1	30 - 34	4 - 6 years	51 - 55		6		41,000 - 45,000					Not very comfortable - I can't, or won't, relocate	Not very comfortable - It's too competitive, and there aren't enough jobs
2016-03-24 20:33:35	2016-03-24 20:35:33			Postdoc							Biomedical sciences (cell biology, developmental biology, molecular biology, bioinformatics etc)							Europe (non-UK)				2	25 - 29	1 - 3 years	41 - 45		6		21,000 - 25,000			Not very comfortable - I can't keep working this hard
2016-03-24 20:19:15	2016-03-24 20:24:43	PhD researcher									Biomedical sciences (cell biology, developmental biology, molecular biology, bioinformatics etc)								US			1	25 - 29	4 - 6 years	51 - 55		6		21,000 - 25,000						Not very comfortable - It's too competitive, and there aren't enough jobs
2016-03-24 19:18:09	2016-03-24 19:19:15	PhD researcher									Biomedical sciences (cell biology, developmental biology, molecular biology, bioinformatics etc)						UK					1	Under 25	1 - 3 years	46 - 50		5		PhD stipend 18,000 - 20,000 (tax free)						Not very comfortable - It's too competitive, and there aren't enough jobs
2016-03-24 18:45:37	2016-03-24 18:48:56			Postdoc							Biomedical sciences (cell biology, developmental biology, molecular biology, bioinformatics etc)								US			1	30 - 34	1 - 3 years	61 - 65		7		31,000 - 35,000			Not very comfortable - I can't keep working this hard	Not very comfortable - I don't make enough money		Not very comfortable - It's too competitive, and there aren't enough jobs
2016-03-24 18:03:06	2016-03-24 18:05:41			Postdoc							Biomedical sciences (cell biology, developmental biology, molecular biology, bioinformatics etc)							Europe (non-UK)				2	30 - 34	1 - 3 years	46 - 50		6		26,000 - 30,000			Not very comfortable - I can't keep working this hard	Not very comfortable - I don't make enough money
2016-03-24 18:02:14	2016-03-24 18:03:14								I have left academia, but I am filling out this survey according to my most recent post (please indicate)		Biomedical sciences (cell biology, developmental biology, molecular biology, bioinformatics etc)						UK					1	25 - 29	1 - 3 years	41 - 45		5		26,000 - 30,000						Not very comfortable - It's too competitive, and there aren't enough jobs
2016-03-24 17:43:01	2016-03-24 17:44:20	PhD researcher									Biomedical sciences (cell biology, developmental biology, molecular biology, bioinformatics etc)								US			1	25 - 29	4 - 6 years	41 - 45		6		Other (please specify)	~20000 USD; not tax free			Not very comfortable - I don't make enough money	Not very comfortable - I can't, or won't, relocate
2016-03-24 17:27:15	2016-03-24 17:28:52	PhD researcher														Synthetic biology	UK					2	Under 25	Under a year	46 - 50		6		PhD stipend 13,000 - 18,000 (tax free)						Not very comfortable - It's too competitive, and there aren't enough jobs
2016-03-24 17:12:45	2016-03-24 17:17:13			Postdoc					I have left academia, but I am filling out this survey according to my most recent post (please indicate)		Biomedical sciences (cell biology, developmental biology, molecular biology, bioinformatics etc)							Europe (non-UK)				2	25 - 29	Under a year	46 - 50		6		36,000 - 40,000						Not very comfortable - It's too competitive, and there aren't enough jobs
2016-03-24 17:10:36	2016-03-24 17:13:07			Postdoc									Physics	Chemistry			UK					1	25 - 29	1 - 3 years	35 - 40		5		31,000 - 35,000			Not very comfortable - I can't keep working this hard			Not very comfortable - It's too competitive, and there aren't enough jobs
2016-03-24 17:09:25	2016-03-24 17:12:20	PhD researcher									Biomedical sciences (cell biology, developmental biology, molecular biology, bioinformatics etc)						UK					1	25 - 29	4 - 6 years	51 - 55		Last week was not a normal week. I usually work [specify] days per week	6	Other (please specify)	PhD stipend 26000 (tax free)		Not very comfortable - I can't keep working this hard	Not very comfortable - I don't make enough money	Not very comfortable - I can't, or won't, relocate	Not very comfortable - It's too competitive, and there aren't enough jobs
2016-03-24 16:29:38	2016-03-24 16:31:15	PhD researcher												Chemistry					US			1	Under 25	1 - 3 years	51 - 55		6		PhD stipend 13,000 - 18,000 (tax free)				Not very comfortable - I don't make enough money		Not very comfortable - It's too competitive, and there aren't enough jobs
2016-03-24 16:14:48	2016-03-24 16:16:59			Postdoc							Biomedical sciences (cell biology, developmental biology, molecular biology, bioinformatics etc)								US			1	25 - 29	1 - 3 years	41 - 45		6		31,000 - 35,000				Not very comfortable - I don't make enough money		Not very comfortable - It's too competitive, and there aren't enough jobs
2016-03-24 15:37:56	2016-03-24 15:56:16	PhD researcher		Postdoc							Biomedical sciences (cell biology, developmental biology, molecular biology, bioinformatics etc)						UK					2	25 - 29	1 - 3 years	46 - 50		7		Other (please specify)	My PhD salary was 13,000 - 18,000 per year from Oct 2012 to Sept 2015. I was unpaid from Oct 2015 - Feb 2016. My post doc salary is ~£30,000 per year		Not very comfortable - I can't keep working this hard			Not very comfortable - It's too competitive, and there aren't enough jobs
2016-03-24 15:49:06	2016-03-24 15:50:25	PhD researcher									Biomedical sciences (cell biology, developmental biology, molecular biology, bioinformatics etc)						UK					2	25 - 29	4 - 6 years	Last week was not a normal week. I usually work [specify] hours per week	50	Last week was not a normal week. I usually work [specify] days per week	5	26,000 - 30,000			Not very comfortable - I can't keep working this hard	Not very comfortable - I don't make enough money	Not very comfortable - I can't, or won't, relocate	Not very comfortable - It's too competitive, and there aren't enough jobs
2016-03-24 15:27:46	2016-03-24 15:29:38			Postdoc								Biology (ecology, evolution etc)							US			1	30 - 34	1 - 3 years	46 - 50		7		26,000 - 30,000			Not very comfortable - I can't keep working this hard	Not very comfortable - I don't make enough money	Not very comfortable - I can't, or won't, relocate	Not very comfortable - It's too competitive, and there aren't enough jobs
2016-03-24 15:25:29	2016-03-24 15:29:29			Postdoc							Biomedical sciences (cell biology, developmental biology, molecular biology, bioinformatics etc)						UK					1	25 - 29	1 - 3 years	41 - 45		5		31,000 - 35,000			Not very comfortable - I can't keep working this hard		Not very comfortable - I can't, or won't, relocate	Not very comfortable - It's too competitive, and there aren't enough jobs
2016-03-24 15:21:21	2016-03-24 15:22:37						Principal Investigator, non-permanant contract									Geosciences			US			1	25 - 29	Under a year	46 - 50		5		61,000 - 70,000						Not very comfortable - It's too competitive, and there aren't enough jobs
2016-03-24 14:25:41	2016-03-24 14:29:26	PhD researcher									Biomedical sciences (cell biology, developmental biology, molecular biology, bioinformatics etc)								US			1	25 - 29	4 - 6 years	56 - 60		6		41,000 - 45,000					Not very comfortable - I can't, or won't, relocate	Not very comfortable - It's too competitive, and there aren't enough jobs
2016-03-24 14:14:24	2016-03-24 14:15:51	PhD researcher									Biomedical sciences (cell biology, developmental biology, molecular biology, bioinformatics etc)						UK					1	30 - 34	1 - 3 years	41 - 45		6		PhD stipend 13,000 - 18,000 (tax free)				Not very comfortable - I don't make enough money		Not very comfortable - It's too competitive, and there aren't enough jobs
2016-03-24 14:08:02	2016-03-24 14:09:12	PhD researcher									Biomedical sciences (cell biology, developmental biology, molecular biology, bioinformatics etc)								US			1	35 - 39	4 - 6 years	41 - 45		5		81,000 - 100,000		Comfortable
2016-03-24 14:00:15	2016-03-24 14:02:32	PhD researcher									Biomedical sciences (cell biology, developmental biology, molecular biology, bioinformatics etc)						UK					1	Under 25	1 - 3 years	61 - 65		6		PhD stipend 18,000 - 20,000 (tax free)						Not very comfortable - It's too competitive, and there aren't enough jobs
2016-03-24 13:50:13	2016-03-24 13:54:23	PhD researcher											Physics				UK					1	25 - 29	1 - 3 years	61 - 65		6		PhD stipend 13,000 - 18,000 (tax free)			Not very comfortable - I can't keep working this hard	Not very comfortable - I don't make enough money	Not very comfortable - I can't, or won't, relocate
2016-03-24 13:35:41	2016-03-24 13:37:56			Postdoc							Biomedical sciences (cell biology, developmental biology, molecular biology, bioinformatics etc)										Belgium	2	30 - 34	1 - 3 years	46 - 50		6		26,000 - 30,000				Not very comfortable - I don't make enough money
2016-03-24 13:26:38	2016-03-24 13:27:34			Postdoc								Biology (ecology, evolution etc)							US			1	30 - 34	Under a year	51 - 55		5		41,000 - 45,000						Not very comfortable - It's too competitive, and there aren't enough jobs
2016-03-24 13:09:21	2016-03-24 13:11:03															Psycholinguistics/Cognitive Science	UK					2	35 - 39	1 - 3 years	35 - 40		5		31,000 - 35,000			Not very comfortable - I can't keep working this hard
2016-03-24 12:55:34	2016-03-24 12:56:38	PhD researcher									Biomedical sciences (cell biology, developmental biology, molecular biology, bioinformatics etc)						UK					1	Under 25	1 - 3 years	46 - 50		6		PhD stipend 13,000 - 18,000 (tax free)			Not very comfortable - I can't keep working this hard
2016-03-24 12:36:02	2016-03-24 12:37:16	PhD researcher									Biomedical sciences (cell biology, developmental biology, molecular biology, bioinformatics etc)								US			1	25 - 29	1 - 3 years	41 - 45		5		Other (please specify)	PhD stipend 20,000 (taxed)	Comfortable
2016-03-24 12:14:56	2016-03-24 12:17:10			Postdoc							Biomedical sciences (cell biology, developmental biology, molecular biology, bioinformatics etc)						UK					1	30 - 34	4 - 6 years	51 - 55		6		31,000 - 35,000						Not very comfortable - It's too competitive, and there aren't enough jobs
2016-03-24 11:54:44	2016-03-24 11:55:36			Postdoc									Physics				UK					2	35 - 39	10 years or more	35 - 40		5		36,000 - 40,000					Not very comfortable - I can't, or won't, relocate
2016-03-24 11:20:47	2016-03-24 11:22:47			Postdoc												Neuroscience			US			1	25 - 29	1 - 3 years	46 - 50		5		Other (please specify)	60,000 US dollars					Not very comfortable - It's too competitive, and there aren't enough jobs
2016-03-24 11:08:05	2016-03-24 11:10:53	PhD researcher										Biology (ecology, evolution etc)					UK					1	Under 25	Under a year	Last week was not a normal week. I usually work [specify] hours per week	40	Last week was not a normal week. I usually work [specify] days per week	5	PhD stipend 13,000 - 18,000 (tax free)						Not very comfortable - It's too competitive, and there aren't enough jobs
2016-03-24 11:01:58	2016-03-24 11:05:32	PhD researcher												Chemistry				Europe (non-UK)				1	25 - 29	1 - 3 years	35 - 40		5		26,000 - 30,000
2016-03-24 10:50:51	2016-03-24 10:53:37			Postdoc							Biomedical sciences (cell biology, developmental biology, molecular biology, bioinformatics etc)	Biology (ecology, evolution etc)					UK					1	25 - 29	1 - 3 years	41 - 45		6		31,000 - 35,000			Not very comfortable - I can't keep working this hard	Not very comfortable - I don't make enough money		Not very comfortable - It's too competitive, and there aren't enough jobs
2016-03-24 10:38:33	2016-03-24 10:40:37			Postdoc							Biomedical sciences (cell biology, developmental biology, molecular biology, bioinformatics etc)						UK					3	30 - 34	4 - 6 years	Last week was not a normal week. I usually work [specify] hours per week	65	6		21,000 - 25,000					Not very comfortable - I can't, or won't, relocate	Not very comfortable - It's too competitive, and there aren't enough jobs
2016-03-24 10:05:10	2016-03-24 10:35:48			Postdoc			Principal Investigator, non-permanant contract						Physics			Engineering (interdisciplinary)			US			3	30 - 34	1 - 3 years	51 - 55		5		31,000 - 35,000				Not very comfortable - I don't make enough money	Not very comfortable - I can't, or won't, relocate	Not very comfortable - It's too competitive, and there aren't enough jobs
2016-03-24 09:09:51	2016-03-24 10:19:29			Postdoc								Biology (ecology, evolution etc)					UK					1	25 - 29	Under a year	More than 70		6		31,000 - 35,000			Not very comfortable - I can't keep working this hard	Not very comfortable - I don't make enough money
2016-03-24 10:07:07	2016-03-24 10:08:51			Postdoc							Biomedical sciences (cell biology, developmental biology, molecular biology, bioinformatics etc)	Biology (ecology, evolution etc)					UK					1	30 - 34	4 - 6 years	35 - 40		5		41,000 - 45,000					Not very comfortable - I can't, or won't, relocate	Not very comfortable - It's too competitive, and there aren't enough jobs
2016-03-24 10:04:27	2016-03-24 10:06:55	PhD researcher														Bioengineering	UK					1	25 - 29	1 - 3 years	41 - 45		5		PhD stipend 13,000 - 18,000 (tax free)				Not very comfortable - I don't make enough money
2016-03-24 09:50:41	2016-03-24 09:58:09	PhD researcher									Biomedical sciences (cell biology, developmental biology, molecular biology, bioinformatics etc)						UK					1	25 - 29	1 - 3 years	61 - 65		7		Other (please specify)	PhD stipend £22000 (tax free)		Not very comfortable - I can't keep working this hard	Not very comfortable - I don't make enough money	Not very comfortable - I can't, or won't, relocate	Not very comfortable - It's too competitive, and there aren't enough jobs
2016-03-24 09:53:27	2016-03-24 09:55:26								I have left academia, but I am filling out this survey according to my most recent post (please indicate)		Biomedical sciences (cell biology, developmental biology, molecular biology, bioinformatics etc)						UK					1	Under 25	Under a year	41 - 45		5		21,000 - 25,000						Not very comfortable - It's too competitive, and there aren't enough jobs
2016-03-24 09:40:56	2016-03-24 09:44:03								I have left academia, but I am filling out this survey according to my most recent post (please indicate)		Biomedical sciences (cell biology, developmental biology, molecular biology, bioinformatics etc)						UK					1	25 - 29	Under a year	35 - 40		5		Other (please specify)	PhD stipend 7000			Not very comfortable - I don't make enough money
2016-03-24 09:20:51	2016-03-24 09:22:28	PhD researcher									Biomedical sciences (cell biology, developmental biology, molecular biology, bioinformatics etc)	Biology (ecology, evolution etc)					UK					2	25 - 29	Under a year	46 - 50		6		I'm currently not paid		Comfortable
2016-03-24 09:19:50	2016-03-24 09:22:03	PhD researcher														Tissue engineering (School of Engineering)	UK					1	25 - 29	7 - 9 years	56 - 60		5		PhD stipend 13,000 - 18,000 (tax free)						Not very comfortable - It's too competitive, and there aren't enough jobs
2016-03-24 09:10:19	2016-03-24 09:15:49							Principal Investigator, permanant contract					Physics			Earth Sciences		Europe (non-UK)				1	40 - 44	10 years or more	46 - 50		5		31,000 - 35,000				Not very comfortable - I don't make enough money	Not very comfortable - I can't, or won't, relocate
2016-03-24 09:12:24	2016-03-24 09:14:08			Postdoc							Biomedical sciences (cell biology, developmental biology, molecular biology, bioinformatics etc)						UK					1	40 - 44	7 - 9 years	41 - 45		5		36,000 - 40,000					Not very comfortable - I can't, or won't, relocate
2016-03-24 08:26:41	2016-03-24 08:45:36	PhD researcher									Biomedical sciences (cell biology, developmental biology, molecular biology, bioinformatics etc)						UK					2	Under 25	1 - 3 years	46 - 50		6		Other (please specify)	PhD stipend 22,0000 (tax free)
2016-03-24 08:31:55	2016-03-24 08:33:59	PhD researcher									Biomedical sciences (cell biology, developmental biology, molecular biology, bioinformatics etc)						UK					2	30 - 34	1 - 3 years	61 - 65		7		PhD stipend 18,000 - 20,000 (tax free)						Not very comfortable - It's too competitive, and there aren't enough jobs
2016-03-24 07:38:17	2016-03-24 07:58:53										Biomedical sciences (cell biology, developmental biology, molecular biology, bioinformatics etc)						UK					1	25 - 29	Under a year	35 - 40		5		26,000 - 30,000
2016-03-24 07:44:33	2016-03-24 07:45:47	PhD researcher									Biomedical sciences (cell biology, developmental biology, molecular biology, bioinformatics etc)						UK					1	25 - 29	1 - 3 years	41 - 45		5		PhD stipend 13,000 - 18,000 (tax free)						Not very comfortable - It's too competitive, and there aren't enough jobs
2016-03-24 04:18:42	2016-03-24 04:23:10								I have left academia, but I am filling out this survey according to my most recent post (please indicate)		Biomedical sciences (cell biology, developmental biology, molecular biology, bioinformatics etc)								US			2	35 - 39	4 - 6 years	51 - 55		6		81,000 - 100,000				Not very comfortable - I don't make enough money		Not very comfortable - It's too competitive, and there aren't enough jobs
2016-03-24 02:51:45	2016-03-24 02:56:26	PhD researcher														Geoscience					Australia	2	25 - 29	Under a year	66 - 70		7		Other (please specify)	26000 AU $		Not very comfortable - I can't keep working this hard
2016-03-24 02:10:57	2016-03-24 02:14:02			Postdoc							Biomedical sciences (cell biology, developmental biology, molecular biology, bioinformatics etc)								US			2	30 - 34	1 - 3 years	56 - 60		6		36,000 - 40,000			Not very comfortable - I can't keep working this hard	Not very comfortable - I don't make enough money		Not very comfortable - It's too competitive, and there aren't enough jobs
2016-03-24 01:06:50	2016-03-24 01:08:12	PhD researcher									Biomedical sciences (cell biology, developmental biology, molecular biology, bioinformatics etc)									Canada		1	25 - 29	1 - 3 years	Last week was not a normal week. I usually work [specify] hours per week	65	Last week was not a normal week. I usually work [specify] days per week	6	Other (please specify)	CAD $30,000 stipend		Not very comfortable - I can't keep working this hard			Not very comfortable - It's too competitive, and there aren't enough jobs
2016-03-24 00:42:15	2016-03-24 00:45:42	PhD researcher									Biomedical sciences (cell biology, developmental biology, molecular biology, bioinformatics etc)						UK					2	Under 25	1 - 3 years	56 - 60		7		46,000 - 50,000			Not very comfortable - I can't keep working this hard	Not very comfortable - I don't make enough money		Not very comfortable - It's too competitive, and there aren't enough jobs
2016-03-24 00:30:38	2016-03-24 00:33:00	PhD researcher									Biomedical sciences (cell biology, developmental biology, molecular biology, bioinformatics etc)						UK					1	25 - 29	1 - 3 years	46 - 50		6		PhD stipend 13,000 - 18,000 (tax free)		Comfortable
2016-03-24 00:12:45	2016-03-24 00:14:21			Postdoc							Biomedical sciences (cell biology, developmental biology, molecular biology, bioinformatics etc)						UK					1	30 - 34	4 - 6 years	46 - 50		6		41,000 - 45,000						Not very comfortable - It's too competitive, and there aren't enough jobs
2016-03-24 00:08:30	2016-03-24 00:12:26	PhD researcher									Biomedical sciences (cell biology, developmental biology, molecular biology, bioinformatics etc)			Chemistry		Biophysics	UK					2	Under 25	Under a year	Last week was not a normal week. I usually work [specify] hours per week	65	Last week was not a normal week. I usually work [specify] days per week	7	PhD stipend 13,000 - 18,000 (tax free)				Not very comfortable - I don't make enough money		Not very comfortable - It's too competitive, and there aren't enough jobs
2016-03-24 00:00:10	2016-03-24 00:08:32			Postdoc							Biomedical sciences (cell biology, developmental biology, molecular biology, bioinformatics etc)						UK					1	30 - 34	1 - 3 years	46 - 50		6		31,000 - 35,000		Comfortable
2016-03-23 23:52:41	2016-03-23 23:56:14	PhD researcher									Biomedical sciences (cell biology, developmental biology, molecular biology, bioinformatics etc)					Engineering	UK					3	25 - 29	1 - 3 years	46 - 50		5		PhD stipend 13,000 - 18,000 (tax free)		Comfortable
2016-03-23 23:50:27	2016-03-23 23:52:24	PhD researcher									Biomedical sciences (cell biology, developmental biology, molecular biology, bioinformatics etc)						UK					1	25 - 29	1 - 3 years	Last week was not a normal week. I usually work [specify] hours per week	46	Last week was not a normal week. I usually work [specify] days per week	6	PhD stipend 13,000 - 18,000 (tax free)			Not very comfortable - I can't keep working this hard	Not very comfortable - I don't make enough money	Not very comfortable - I can't, or won't, relocate	Not very comfortable - It's too competitive, and there aren't enough jobs
2016-03-23 23:46:18	2016-03-23 23:49:47															Nutrition (life and health sciences)	UK					1	25 - 29	Under a year	41 - 45		5		31,000 - 35,000			Not very comfortable - I can't keep working this hard		Not very comfortable - I can't, or won't, relocate	Not very comfortable - It's too competitive, and there aren't enough jobs
2016-03-23 23:44:48	2016-03-23 23:45:51	PhD researcher										Biology (ecology, evolution etc)					UK					3	Under 25	Under a year	Last week was not a normal week. I usually work [specify] hours per week	40	7		PhD stipend 18,000 - 20,000 (tax free)			Not very comfortable - I can't keep working this hard	Not very comfortable - I don't make enough money
2016-03-23 23:32:59	2016-03-23 23:34:11	PhD researcher									Biomedical sciences (cell biology, developmental biology, molecular biology, bioinformatics etc)						UK					1	25 - 29	1 - 3 years	56 - 60		6		PhD stipend 13,000 - 18,000 (tax free)					Not very comfortable - I can't, or won't, relocate	Not very comfortable - It's too competitive, and there aren't enough jobs
2016-03-23 23:12:34	2016-03-23 23:14:26			Postdoc							Biomedical sciences (cell biology, developmental biology, molecular biology, bioinformatics etc)						UK					2	30 - 34	1 - 3 years	46 - 50		5		26,000 - 30,000				Not very comfortable - I don't make enough money
2016-03-23 22:44:14	2016-03-23 22:50:49	PhD researcher									Biomedical sciences (cell biology, developmental biology, molecular biology, bioinformatics etc)										Netherlands	4	25 - 29		51 - 55		Last week was not a normal week. I usually work [specify] days per week	6	21,000 - 25,000			Not very comfortable - I can't keep working this hard		Not very comfortable - I can't, or won't, relocate	Not very comfortable - It's too competitive, and there aren't enough jobs
2016-03-23 22:42:08	2016-03-23 22:43:38			Postdoc							Biomedical sciences (cell biology, developmental biology, molecular biology, bioinformatics etc)										Australia	3	30 - 34	4 - 6 years	41 - 45		5		31,000 - 35,000						Not very comfortable - It's too competitive, and there aren't enough jobs
2016-03-23 22:13:44	2016-03-23 22:15:24	PhD researcher									Biomedical sciences (cell biology, developmental biology, molecular biology, bioinformatics etc)	Biology (ecology, evolution etc)					UK					2	Under 25	1 - 3 years	46 - 50		7		PhD stipend 13,000 - 18,000 (tax free)			Not very comfortable - I can't keep working this hard	Not very comfortable - I don't make enough money		Not very comfortable - It's too competitive, and there aren't enough jobs
2016-03-23 22:02:02	2016-03-23 22:03:37	PhD researcher									Biomedical sciences (cell biology, developmental biology, molecular biology, bioinformatics etc)						UK					1	Under 25	Under a year	41 - 45		5		PhD stipend 13,000 - 18,000 (tax free)				Not very comfortable - I don't make enough money		Not very comfortable - It's too competitive, and there aren't enough jobs
2016-03-23 21:51:14	2016-03-23 21:54:08	PhD researcher									Biomedical sciences (cell biology, developmental biology, molecular biology, bioinformatics etc)						UK					1	25 - 29	4 - 6 years	61 - 65		7		I'm currently not paid			Not very comfortable - I can't keep working this hard	Not very comfortable - I don't make enough money		Not very comfortable - It's too competitive, and there aren't enough jobs
2016-03-23 21:04:21	2016-03-23 21:49:34			Postdoc												Engineering	UK					2	25 - 29	1 - 3 years	56 - 60		6		36,000 - 40,000						Not very comfortable - It's too competitive, and there aren't enough jobs
2016-03-23 21:34:45	2016-03-23 21:37:00			Postdoc							Biomedical sciences (cell biology, developmental biology, molecular biology, bioinformatics etc)						UK					1	25 - 29	1 - 3 years	35 - 40		5		26,000 - 30,000
2016-03-23 21:35:09	2016-03-23 21:36:21	PhD researcher									Biomedical sciences (cell biology, developmental biology, molecular biology, bioinformatics etc)						UK					1	Under 25	1 - 3 years	41 - 45		6		PhD stipend 18,000 - 20,000 (tax free)			Not very comfortable - I can't keep working this hard		Not very comfortable - I can't, or won't, relocate	Not very comfortable - It's too competitive, and there aren't enough jobs
2016-03-23 21:31:30	2016-03-23 21:33:05			Postdoc							Biomedical sciences (cell biology, developmental biology, molecular biology, bioinformatics etc)						UK					1	35 - 39	1 - 3 years	56 - 60		5		41,000 - 45,000						Not very comfortable - It's too competitive, and there aren't enough jobs
2016-03-23 21:14:56	2016-03-23 21:16:21	PhD researcher									Biomedical sciences (cell biology, developmental biology, molecular biology, bioinformatics etc)						UK					2	Under 25	Under a year	41 - 45		5		PhD stipend 18,000 - 20,000 (tax free)
2016-03-23 21:08:14	2016-03-23 21:09:50			Postdoc							Biomedical sciences (cell biology, developmental biology, molecular biology, bioinformatics etc)						UK					1	25 - 29	1 - 3 years	41 - 45		5		26,000 - 30,000				Not very comfortable - I don't make enough money		Not very comfortable - It's too competitive, and there aren't enough jobs
2016-03-23 21:07:13	2016-03-23 21:09:16			Postdoc								Biology (ecology, evolution etc)					UK					2	35 - 39	4 - 6 years	56 - 60		6		31,000 - 35,000						Not very comfortable - It's too competitive, and there aren't enough jobs
2016-03-23 21:06:06	2016-03-23 21:07:08	PhD researcher									Biomedical sciences (cell biology, developmental biology, molecular biology, bioinformatics etc)						UK					1	Under 25	1 - 3 years	More than 70		7		PhD stipend 13,000 - 18,000 (tax free)						Not very comfortable - It's too competitive, and there aren't enough jobs
2016-03-23 21:00:28	2016-03-23 21:03:54															Psychology			US			3	25 - 29	1 - 3 years	41 - 45		5		I'm currently not paid						Not very comfortable - It's too competitive, and there aren't enough jobs
2016-03-23 21:01:49	2016-03-23 21:03:25			Postdoc							Biomedical sciences (cell biology, developmental biology, molecular biology, bioinformatics etc)						UK					2	25 - 29	1 - 3 years	56 - 60		6		31,000 - 35,000			Not very comfortable - I can't keep working this hard			Not very comfortable - It's too competitive, and there aren't enough jobs
2016-03-23 20:54:01	2016-03-23 20:57:14										Biomedical sciences (cell biology, developmental biology, molecular biology, bioinformatics etc)					Clinical research in neuroscience	UK					1	25 - 29	4 - 6 years	More than 70		7		26,000 - 30,000			Not very comfortable - I can't keep working this hard	Not very comfortable - I don't make enough money		Not very comfortable - It's too competitive, and there aren't enough jobs
2016-03-23 20:54:56	2016-03-23 20:57:12			Postdoc							Biomedical sciences (cell biology, developmental biology, molecular biology, bioinformatics etc)							Europe (non-UK)				2	25 - 29	1 - 3 years	61 - 65		7		46,000 - 50,000			Not very comfortable - I can't keep working this hard			Not very comfortable - It's too competitive, and there aren't enough jobs
2016-03-23 20:52:10	2016-03-23 20:56:04	PhD researcher									Biomedical sciences (cell biology, developmental biology, molecular biology, bioinformatics etc)						UK					1	Under 25	1 - 3 years	51 - 55		6		PhD stipend 18,000 - 20,000 (tax free)			Not very comfortable - I can't keep working this hard
2016-03-23 20:50:59	2016-03-23 20:53:13	PhD researcher									Biomedical sciences (cell biology, developmental biology, molecular biology, bioinformatics etc)							Europe (non-UK)				2	25 - 29	1 - 3 years	41 - 45		5		21,000 - 25,000		Comfortable
2016-03-23 20:51:25	2016-03-23 20:55:58		Post-PhD, unemployed								Biomedical sciences (cell biology, developmental biology, molecular biology, bioinformatics etc)						UK					1	25 - 29	1 - 3 years	51 - 55		7		I'm currently not paid						Not very comfortable - It's too competitive, and there aren't enough jobs
2016-03-23 20:50:09	2016-03-23 20:51:18			Postdoc												Epidemiology	UK					1	30 - 34	1 - 3 years	46 - 50		5		31,000 - 35,000			Not very comfortable - I can't keep working this hard	Not very comfortable - I don't make enough money	Not very comfortable - I can't, or won't, relocate	Not very comfortable - It's too competitive, and there aren't enough jobs
2016-03-23 20:46:36	2016-03-23 20:48:15				Postdoc, between contracts											Psychology	UK					1	40 - 44	Under a year	46 - 50		5		31,000 - 35,000			Not very comfortable - I can't keep working this hard	Not very comfortable - I don't make enough money	Not very comfortable - I can't, or won't, relocate
2016-03-23 20:11:12	2016-03-23 20:39:07			Postdoc							Biomedical sciences (cell biology, developmental biology, molecular biology, bioinformatics etc)			Chemistry				Europe (non-UK)				2	30 - 34	1 - 3 years	46 - 50		6		Other (please specify)	Post-doc fellowship 18,000 (tax free)					Not very comfortable - It's too competitive, and there aren't enough jobs
2016-03-23 20:24:46	2016-03-23 20:31:22	PhD researcher									Biomedical sciences (cell biology, developmental biology, molecular biology, bioinformatics etc)						UK					2	25 - 29	1 - 3 years	46 - 50		5		PhD stipend 18,000 - 20,000 (tax free)						Not very comfortable - It's too competitive, and there aren't enough jobs
2016-03-23 20:22:02	2016-03-23 20:24:00	PhD researcher									Biomedical sciences (cell biology, developmental biology, molecular biology, bioinformatics etc)						UK					1	25 - 29	1 - 3 years	51 - 55		7		PhD stipend 18,000 - 20,000 (tax free)			Not very comfortable - I can't keep working this hard	Not very comfortable - I don't make enough money	Not very comfortable - I can't, or won't, relocate	Not very comfortable - It's too competitive, and there aren't enough jobs
2016-03-23 20:14:16	2016-03-23 20:16:29	PhD researcher														Psychology	UK					3	25 - 29	Under a year	35 - 40		5		PhD stipend 13,000 - 18,000 (tax free)			Not very comfortable - I can't keep working this hard	Not very comfortable - I don't make enough money		Not very comfortable - It's too competitive, and there aren't enough jobs
2016-03-23 20:11:14	2016-03-23 20:12:45	PhD researcher		Postdoc							Biomedical sciences (cell biology, developmental biology, molecular biology, bioinformatics etc)										Australia	2	25 - 29	4 - 6 years	46 - 50		6		PhD stipend 13,000 - 18,000 (tax free)			Not very comfortable - I can't keep working this hard			Not very comfortable - It's too competitive, and there aren't enough jobs
2016-03-23 20:06:46	2016-03-23 20:09:39	PhD researcher									Biomedical sciences (cell biology, developmental biology, molecular biology, bioinformatics etc)						UK					1	25 - 29	1 - 3 years	46 - 50		6		PhD stipend 18,000 - 20,000 (tax free)					Not very comfortable - I can't, or won't, relocate	Not very comfortable - It's too competitive, and there aren't enough jobs
2016-03-23 20:03:40	2016-03-23 20:07:03	PhD researcher									Biomedical sciences (cell biology, developmental biology, molecular biology, bioinformatics etc)							Europe (non-UK)				2	25 - 29	1 - 3 years	51 - 55		5		PhD stipend 13,000 - 18,000 (tax free)			Not very comfortable - I can't keep working this hard	Not very comfortable - I don't make enough money	Not very comfortable - I can't, or won't, relocate	Not very comfortable - It's too competitive, and there aren't enough jobs
2016-03-23 19:51:27	2016-03-23 19:55:10	PhD researcher									Biomedical sciences (cell biology, developmental biology, molecular biology, bioinformatics etc)						UK					1	30 - 34	4 - 6 years	51 - 55		6		21,000 - 25,000			Not very comfortable - I can't keep working this hard	Not very comfortable - I don't make enough money		Not very comfortable - It's too competitive, and there aren't enough jobs
2016-03-23 19:48:54	2016-03-23 19:52:23								I have left academia, but I am filling out this survey according to my most recent post (please indicate)			Biology (ecology, evolution etc)					UK					2	40 - 44	7 - 9 years	41 - 45		5		31,000 - 35,000				Not very comfortable - I don't make enough money	Not very comfortable - I can't, or won't, relocate	Not very comfortable - It's too competitive, and there aren't enough jobs
2016-03-23 19:35:43	2016-03-23 19:39:02			Postdoc							Biomedical sciences (cell biology, developmental biology, molecular biology, bioinformatics etc)						UK	Europe (non-UK)				2	30 - 34	1 - 3 years	41 - 45		5		26,000 - 30,000		Comfortable		Not very comfortable - I don't make enough money
2016-03-23 19:35:47	2016-03-23 19:37:21	PhD researcher										Biology (ecology, evolution etc)					UK					1	Under 25	Under a year	41 - 45		7		PhD stipend 13,000 - 18,000 (tax free)						Not very comfortable - It's too competitive, and there aren't enough jobs
2016-03-23 19:23:21	2016-03-23 19:24:57			Postdoc							Biomedical sciences (cell biology, developmental biology, molecular biology, bioinformatics etc)									Canada		2	25 - 29	Under a year	41 - 45		5		21,000 - 25,000				Not very comfortable - I don't make enough money		Not very comfortable - It's too competitive, and there aren't enough jobs
2016-03-23 19:08:31	2016-03-23 19:12:29			Postdoc							Biomedical sciences (cell biology, developmental biology, molecular biology, bioinformatics etc)						UK					1	35 - 39	1 - 3 years	Last week was not a normal week. I usually work [specify] hours per week	40	Last week was not a normal week. I usually work [specify] days per week	5	36,000 - 40,000			Not very comfortable - I can't keep working this hard		Not very comfortable - I can't, or won't, relocate	Not very comfortable - It's too competitive, and there aren't enough jobs
2016-03-23 19:09:25	2016-03-23 19:10:25	PhD researcher									Biomedical sciences (cell biology, developmental biology, molecular biology, bioinformatics etc)						UK					3	Under 25	Under a year	35 - 40		6		I'm currently not paid			Not very comfortable - I can't keep working this hard
2016-03-23 18:47:46	2016-03-23 18:56:53			Postdoc							Biomedical sciences (cell biology, developmental biology, molecular biology, bioinformatics etc)							Europe (non-UK)				1	30 - 34	1 - 3 years	61 - 65		6		Other (please specify)	postdoc stipend 20000 tax free
2016-03-23 18:35:51	2016-03-23 18:52:05	PhD researcher									Biomedical sciences (cell biology, developmental biology, molecular biology, bioinformatics etc)						UK					2	25 - 29	1 - 3 years	46 - 50		Last week was not a normal week. I usually work [specify] days per week	7	PhD stipend 18,000 - 20,000 (tax free)			Not very comfortable - I can't keep working this hard	Not very comfortable - I don't make enough money		Not very comfortable - It's too competitive, and there aren't enough jobs
2016-03-23 18:30:39	2016-03-23 18:32:29			Postdoc							Biomedical sciences (cell biology, developmental biology, molecular biology, bioinformatics etc)							Europe (non-UK)				3	25 - 29	1 - 3 years	51 - 55		5		26,000 - 30,000			Not very comfortable - I can't keep working this hard			Not very comfortable - It's too competitive, and there aren't enough jobs
2016-03-23 18:19:36	2016-03-23 18:21:39	PhD researcher									Biomedical sciences (cell biology, developmental biology, molecular biology, bioinformatics etc)						UK					1	Under 25	Under a year	35 - 40		Last week was not a normal week. I usually work [specify] days per week	5	PhD stipend 13,000 - 18,000 (tax free)				Not very comfortable - I don't make enough money		Not very comfortable - It's too competitive, and there aren't enough jobs
2016-03-23 18:15:06	2016-03-23 18:17:01	PhD researcher									Biomedical sciences (cell biology, developmental biology, molecular biology, bioinformatics etc)								US			1	25 - 29	1 - 3 years	46 - 50		7		PhD stipend 18,000 - 20,000 (tax free)				Not very comfortable - I don't make enough money		Not very comfortable - It's too competitive, and there aren't enough jobs
2016-03-23 18:08:46	2016-03-23 18:11:20			Postdoc							Biomedical sciences (cell biology, developmental biology, molecular biology, bioinformatics etc)								US			2	35 - 39	4 - 6 years	51 - 55		6		36,000 - 40,000			Not very comfortable - I can't keep working this hard	Not very comfortable - I don't make enough money		Not very comfortable - It's too competitive, and there aren't enough jobs
2016-03-23 17:54:47	2016-03-23 18:00:18								I have left academia, but I am filling out this survey according to my most recent post (please indicate)		Biomedical sciences (cell biology, developmental biology, molecular biology, bioinformatics etc)						UK					1	30 - 34	Under a year	41 - 45		7		PhD stipend 13,000 - 18,000 (tax free)						Not very comfortable - It's too competitive, and there aren't enough jobs
2016-03-23 17:53:56	2016-03-23 17:55:41			Postdoc												Cognitive Neuroscience	UK					1	30 - 34	Under a year	51 - 55		7		31,000 - 35,000						Not very comfortable - It's too competitive, and there aren't enough jobs
2016-03-23 17:48:43	2016-03-23 17:50:43	PhD researcher									Biomedical sciences (cell biology, developmental biology, molecular biology, bioinformatics etc)						UK					2	Under 25	1 - 3 years	51 - 55		6		PhD stipend 18,000 - 20,000 (tax free)			Not very comfortable - I can't keep working this hard	Not very comfortable - I don't make enough money
2016-03-23 17:46:06	2016-03-23 17:48:48	PhD researcher									Biomedical sciences (cell biology, developmental biology, molecular biology, bioinformatics etc)								US			1	25 - 29	1 - 3 years	51 - 55		7		PhD stipend 13,000 - 18,000 (tax free)					Not very comfortable - I can't, or won't, relocate	Not very comfortable - It's too competitive, and there aren't enough jobs
2016-03-23 17:47:01	2016-03-23 17:47:56		Post-PhD, unemployed										Physics					Europe (non-UK)				2	25 - 29	1 - 3 years	Fewer than 35		Fewer than 5		I'm currently not paid				Not very comfortable - I don't make enough money
2016-03-23 17:43:28	2016-03-23 17:45:19	PhD researcher									Biomedical sciences (cell biology, developmental biology, molecular biology, bioinformatics etc)						UK					1	Under 25	Under a year	51 - 55		7		PhD stipend 13,000 - 18,000 (tax free)			Not very comfortable - I can't keep working this hard
2016-03-23 17:29:23	2016-03-23 17:30:19								I have left academia, but I am filling out this survey according to my most recent post (please indicate)		Biomedical sciences (cell biology, developmental biology, molecular biology, bioinformatics etc)		Physics	Chemistry			UK					1	25 - 29	4 - 6 years	Fewer than 35		5		PhD stipend 13,000 - 18,000 (tax free)						Not very comfortable - It's too competitive, and there aren't enough jobs
2016-03-23 17:23:28	2016-03-23 17:27:11			Postdoc							Biomedical sciences (cell biology, developmental biology, molecular biology, bioinformatics etc)		Physics				UK					1	30 - 34	Under a year	Last week was not a normal week. I usually work [specify] hours per week	50	5		31,000 - 35,000			Not very comfortable - I can't keep working this hard		Not very comfortable - I can't, or won't, relocate	Not very comfortable - It's too competitive, and there aren't enough jobs
2016-03-23 17:14:43	2016-03-23 17:23:34			Postdoc							Biomedical sciences (cell biology, developmental biology, molecular biology, bioinformatics etc)						UK					2	35 - 39	1 - 3 years	51 - 55		5		31,000 - 35,000		Comfortable
2016-03-23 17:20:01	2016-03-23 17:21:19	PhD researcher									Biomedical sciences (cell biology, developmental biology, molecular biology, bioinformatics etc)								US			1	25 - 29	4 - 6 years	51 - 55		6		PhD stipend 13,000 - 18,000 (tax free)			Not very comfortable - I can't keep working this hard	Not very comfortable - I don't make enough money	Not very comfortable - I can't, or won't, relocate	Not very comfortable - It's too competitive, and there aren't enough jobs
2016-03-23 17:10:07	2016-03-23 17:14:02	PhD researcher									Biomedical sciences (cell biology, developmental biology, molecular biology, bioinformatics etc)							Europe (non-UK)				2	Under 25	Under a year	61 - 65		6		Other (please specify)	just less than 12000			Not very comfortable - I don't make enough money
2016-03-23 16:53:28	2016-03-23 16:57:12	PhD researcher										Biology (ecology, evolution etc)									India	1	Under 25	1 - 3 years	61 - 65		6		Other (please specify)	PhD stipend 4000 (tax free)	Comfortable
2016-03-23 16:52:42	2016-03-23 16:54:26	PhD researcher									Biomedical sciences (cell biology, developmental biology, molecular biology, bioinformatics etc)						UK					1	25 - 29	4 - 6 years	46 - 50		5		PhD stipend 13,000 - 18,000 (tax free)				Not very comfortable - I don't make enough money		Not very comfortable - It's too competitive, and there aren't enough jobs
2016-03-23 16:50:37	2016-03-23 16:53:26	PhD researcher									Biomedical sciences (cell biology, developmental biology, molecular biology, bioinformatics etc)								US			1	25 - 29	4 - 6 years	51 - 55		6		PhD stipend 18,000 - 20,000 (tax free)			Not very comfortable - I can't keep working this hard	Not very comfortable - I don't make enough money		Not very comfortable - It's too competitive, and there aren't enough jobs
2016-03-23 16:24:21	2016-03-23 16:25:36	PhD researcher									Biomedical sciences (cell biology, developmental biology, molecular biology, bioinformatics etc)						UK					1	25 - 29	1 - 3 years	66 - 70		7		I'm currently not paid			Not very comfortable - I can't keep working this hard	Not very comfortable - I don't make enough money
2016-03-23 16:10:43	2016-03-23 16:11:56			Postdoc							Biomedical sciences (cell biology, developmental biology, molecular biology, bioinformatics etc)						UK					2	30 - 34	1 - 3 years	56 - 60		7		36,000 - 40,000						Not very comfortable - It's too competitive, and there aren't enough jobs
2016-03-23 16:03:10	2016-03-23 16:04:52	PhD researcher												Chemistry				Europe (non-UK)				1	25 - 29	1 - 3 years	Last week was not a normal week. I usually work [specify] hours per week	50	5		PhD stipend 13,000 - 18,000 (tax free)						Not very comfortable - It's too competitive, and there aren't enough jobs
2016-03-23 15:52:35	2016-03-23 15:56:34	PhD researcher									Biomedical sciences (cell biology, developmental biology, molecular biology, bioinformatics etc)						UK					2	25 - 29	1 - 3 years	51 - 55		6		PhD stipend 18,000 - 20,000 (tax free)						Not very comfortable - It's too competitive, and there aren't enough jobs
2016-03-23 15:45:57	2016-03-23 15:51:46			Postdoc							Biomedical sciences (cell biology, developmental biology, molecular biology, bioinformatics etc)							Europe (non-UK)				2	25 - 29	Under a year	46 - 50		5		21,000 - 25,000			Not very comfortable - I can't keep working this hard	Not very comfortable - I don't make enough money		Not very comfortable - It's too competitive, and there aren't enough jobs
2016-03-23 15:47:00	2016-03-23 15:49:49			Postdoc							Biomedical sciences (cell biology, developmental biology, molecular biology, bioinformatics etc)									Canada		2	25 - 29	Under a year	41 - 45		6		21,000 - 25,000				Not very comfortable - I don't make enough money		Not very comfortable - It's too competitive, and there aren't enough jobs
2016-03-23 15:46:11	2016-03-23 16:06:57			Postdoc							Biomedical sciences (cell biology, developmental biology, molecular biology, bioinformatics etc)											1	35 - 39	1 - 3 years	46 - 50		6		26,000 - 30,000
2016-03-23 15:14:13	2016-03-23 15:16:47			Postdoc							Biomedical sciences (cell biology, developmental biology, molecular biology, bioinformatics etc)						UK					1	25 - 29	1 - 3 years	51 - 55		6		31,000 - 35,000						Not very comfortable - It's too competitive, and there aren't enough jobs
2016-03-23 14:54:58	2016-03-23 15:05:52								I have left academia, but I am filling out this survey according to my most recent post (please indicate)		Biomedical sciences (cell biology, developmental biology, molecular biology, bioinformatics etc)									Canada		2	25 - 29	4 - 6 years	41 - 45		7		PhD stipend 13,000 - 18,000 (tax free)				Not very comfortable - I don't make enough money		Not very comfortable - It's too competitive, and there aren't enough jobs
2016-03-23 14:59:12	2016-03-23 15:01:05			Postdoc							Biomedical sciences (cell biology, developmental biology, molecular biology, bioinformatics etc)								US			1	25 - 29	Under a year	51 - 55		5		31,000 - 35,000			Not very comfortable - I can't keep working this hard	Not very comfortable - I don't make enough money
2016-03-23 14:53:57	2016-03-23 14:57:24	PhD researcher									Biomedical sciences (cell biology, developmental biology, molecular biology, bioinformatics etc)						UK					3	25 - 29	1 - 3 years	41 - 45		5		PhD stipend 18,000 - 20,000 (tax free)
2016-03-23 14:50:52	2016-03-23 14:52:28		Post-PhD, unemployed								Biomedical sciences (cell biology, developmental biology, molecular biology, bioinformatics etc)						UK					1	25 - 29	Under a year	Fewer than 35		Fewer than 5		I'm currently not paid			Not very comfortable - I can't keep working this hard	Not very comfortable - I don't make enough money		Not very comfortable - It's too competitive, and there aren't enough jobs
2016-03-23 14:48:20	2016-03-23 14:49:41										Biomedical sciences (cell biology, developmental biology, molecular biology, bioinformatics etc)						UK					1	40 - 44	1 - 3 years	41 - 45		6		41,000 - 45,000						Not very comfortable - It's too competitive, and there aren't enough jobs
2016-03-23 14:40:34	2016-03-23 14:42:08	PhD researcher									Biomedical sciences (cell biology, developmental biology, molecular biology, bioinformatics etc)						UK					1	25 - 29	1 - 3 years	Fewer than 35		5		Other (please specify)	PhD stipend 24,000 Tax Free					Not very comfortable - It's too competitive, and there aren't enough jobs
2016-03-23 14:36:24	2016-03-23 14:38:18										Biomedical sciences (cell biology, developmental biology, molecular biology, bioinformatics etc)							Europe (non-UK)				2	Under 25	Under a year	56 - 60		5		I'm currently not paid						Not very comfortable - It's too competitive, and there aren't enough jobs
2016-03-23 14:35:20	2016-03-23 14:37:59			Postdoc			Principal Investigator, non-permanant contract				Biomedical sciences (cell biology, developmental biology, molecular biology, bioinformatics etc)						UK					2	25 - 29	Under a year	41 - 45		5		31,000 - 35,000						Not very comfortable - It's too competitive, and there aren't enough jobs
2016-03-23 14:29:06	2016-03-23 14:30:10	PhD researcher									Biomedical sciences (cell biology, developmental biology, molecular biology, bioinformatics etc)						UK					2	Under 25	1 - 3 years	41 - 45		5		PhD stipend 18,000 - 20,000 (tax free)						Not very comfortable - It's too competitive, and there aren't enough jobs
2016-03-23 14:21:48	2016-03-23 14:23:59			Postdoc									Physics				UK					1	30 - 34	1 - 3 years	41 - 45		5		31,000 - 35,000					Not very comfortable - I can't, or won't, relocate
2016-03-23 14:04:57	2016-03-23 14:15:31	PhD researcher									Biomedical sciences (cell biology, developmental biology, molecular biology, bioinformatics etc)						UK					1	Under 25	1 - 3 years	51 - 55		5		PhD stipend 13,000 - 18,000 (tax free)						Not very comfortable - It's too competitive, and there aren't enough jobs
2016-03-23 14:11:55	2016-03-23 14:13:24	PhD researcher									Biomedical sciences (cell biology, developmental biology, molecular biology, bioinformatics etc)						UK					1	25 - 29	1 - 3 years	41 - 45		5		PhD stipend 18,000 - 20,000 (tax free)
2016-03-23 14:09:38	2016-03-23 14:11:35	PhD researcher									Biomedical sciences (cell biology, developmental biology, molecular biology, bioinformatics etc)						UK					1	25 - 29	4 - 6 years	46 - 50		5		Other (please specify)	PhD stipend 20,000-25,000					Not very comfortable - It's too competitive, and there aren't enough jobs
2016-03-23 13:34:21	2016-03-23 14:01:35	PhD researcher									Biomedical sciences (cell biology, developmental biology, molecular biology, bioinformatics etc)						UK					2	25 - 29	1 - 3 years	41 - 45		6		I'm currently not paid				Not very comfortable - I don't make enough money
2016-03-23 13:37:43	2016-03-23 13:54:12			Postdoc							Biomedical sciences (cell biology, developmental biology, molecular biology, bioinformatics etc)						UK					1	25 - 29	Under a year	41 - 45		5		26,000 - 30,000
2016-03-23 13:42:26	2016-03-23 13:45:46			Postdoc							Biomedical sciences (cell biology, developmental biology, molecular biology, bioinformatics etc)							Europe (non-UK)				2	25 - 29	1 - 3 years	Last week was not a normal week. I usually work [specify] hours per week	40	Last week was not a normal week. I usually work [specify] days per week	5	36,000 - 40,000						Not very comfortable - It's too competitive, and there aren't enough jobs
2016-03-23 13:38:55	2016-03-23 13:39:41	PhD researcher										Biology (ecology, evolution etc)					UK					1	25 - 29	1 - 3 years	35 - 40		5		PhD stipend 18,000 - 20,000 (tax free)					Not very comfortable - I can't, or won't, relocate
2016-03-23 13:19:53	2016-03-23 13:22:42	PhD researcher									Biomedical sciences (cell biology, developmental biology, molecular biology, bioinformatics etc)									Canada		1	25 - 29	1 - 3 years	46 - 50		6		PhD stipend 13,000 - 18,000 (tax free)						Not very comfortable - It's too competitive, and there aren't enough jobs
2016-03-23 13:17:44	2016-03-23 13:19:17				Postdoc, between contracts						Biomedical sciences (cell biology, developmental biology, molecular biology, bioinformatics etc)								US			2	35 - 39	10 years or more	Last week was not a normal week. I usually work [specify] hours per week	50	Last week was not a normal week. I usually work [specify] days per week	6	I'm currently not paid					Not very comfortable - I can't, or won't, relocate
2016-03-23 13:16:51	2016-03-23 13:18:18			Postdoc												bioengineering	UK					1	30 - 34	Under a year	More than 70		6		31,000 - 35,000			Not very comfortable - I can't keep working this hard	Not very comfortable - I don't make enough money	Not very comfortable - I can't, or won't, relocate
2016-03-23 13:15:18	2016-03-23 13:16:53	PhD researcher									Biomedical sciences (cell biology, developmental biology, molecular biology, bioinformatics etc)						UK					1	Under 25	1 - 3 years	46 - 50		5		PhD stipend 18,000 - 20,000 (tax free)			Not very comfortable - I can't keep working this hard	Not very comfortable - I don't make enough money
2016-03-23 13:13:49	2016-03-23 13:17:04	PhD researcher									Biomedical sciences (cell biology, developmental biology, molecular biology, bioinformatics etc)									Canada		1	25 - 29	4 - 6 years	41 - 45		6		PhD stipend 13,000 - 18,000 (tax free)			Not very comfortable - I can't keep working this hard	Not very comfortable - I don't make enough money	Not very comfortable - I can't, or won't, relocate	Not very comfortable - It's too competitive, and there aren't enough jobs
2016-03-23 12:12:12	2016-03-23 12:55:47	PhD researcher														Biomedical engineering	UK					1	25 - 29	1 - 3 years	35 - 40		5		PhD stipend 13,000 - 18,000 (tax free)						Not very comfortable - It's too competitive, and there aren't enough jobs
2016-03-23 12:51:33	2016-03-23 12:53:44			Postdoc							Biomedical sciences (cell biology, developmental biology, molecular biology, bioinformatics etc)							Europe (non-UK)				1	25 - 29	1 - 3 years	35 - 40		5		26,000 - 30,000		Comfortable
2016-03-23 12:46:34	2016-03-23 12:53:27	PhD researcher									Biomedical sciences (cell biology, developmental biology, molecular biology, bioinformatics etc)						UK					1	25 - 29	1 - 3 years	35 - 40		5		PhD stipend 13,000 - 18,000 (tax free)
2016-03-23 12:42:48	2016-03-23 12:51:48			Postdoc										Chemistry			UK					2	35 - 39	4 - 6 years	35 - 40		5		41,000 - 45,000		Comfortable	Not very comfortable - I can't keep working this hard			Not very comfortable - It's too competitive, and there aren't enough jobs
2016-03-23 12:49:24	2016-03-23 12:50:33	PhD researcher									Biomedical sciences (cell biology, developmental biology, molecular biology, bioinformatics etc)						UK					1	25 - 29	1 - 3 years	46 - 50		5		PhD stipend 18,000 - 20,000 (tax free)			Not very comfortable - I can't keep working this hard		Not very comfortable - I can't, or won't, relocate	Not very comfortable - It's too competitive, and there aren't enough jobs
2016-03-23 12:47:00	2016-03-23 12:47:54	PhD researcher									Biomedical sciences (cell biology, developmental biology, molecular biology, bioinformatics etc)						UK					2	25 - 29	1 - 3 years	35 - 40		5		PhD stipend 18,000 - 20,000 (tax free)		Comfortable
2016-03-23 12:37:15	2016-03-23 12:40:56	PhD researcher											Physics								Argentina	2	25 - 29	4 - 6 years	41 - 45		6		Other (please specify)	PhD stipend in Argentina is ~8000 pounds but cost of living is cheaper
2016-03-23 12:34:40	2016-03-23 12:38:09			Postdoc									Physics				UK					1	30 - 34	4 - 6 years	46 - 50		5		36,000 - 40,000			Not very comfortable - I can't keep working this hard			Not very comfortable - It's too competitive, and there aren't enough jobs
2016-03-23 12:35:24	2016-03-23 12:36:52			Postdoc										Chemistry			UK					2	25 - 29	1 - 3 years	35 - 40		5		31,000 - 35,000						Not very comfortable - It's too competitive, and there aren't enough jobs
2016-03-23 12:32:53	2016-03-23 12:35:58	PhD researcher									Biomedical sciences (cell biology, developmental biology, molecular biology, bioinformatics etc)						UK					1	25 - 29	1 - 3 years	41 - 45		5		PhD stipend 13,000 - 18,000 (tax free)						Not very comfortable - It's too competitive, and there aren't enough jobs
2016-03-23 12:30:35	2016-03-23 12:32:10	PhD researcher									Biomedical sciences (cell biology, developmental biology, molecular biology, bioinformatics etc)						UK					1	25 - 29	4 - 6 years	61 - 65		6		PhD stipend 13,000 - 18,000 (tax free)				Not very comfortable - I don't make enough money
2016-03-23 12:29:26	2016-03-23 12:30:27	PhD researcher									Biomedical sciences (cell biology, developmental biology, molecular biology, bioinformatics etc)						UK					1	Under 25	1 - 3 years	56 - 60		6		PhD stipend 13,000 - 18,000 (tax free)			Not very comfortable - I can't keep working this hard	Not very comfortable - I don't make enough money
2016-03-23 11:57:48	2016-03-23 11:59:31	PhD researcher									Biomedical sciences (cell biology, developmental biology, molecular biology, bioinformatics etc)						UK					1	Under 25	Under a year	41 - 45		6		PhD stipend 13,000 - 18,000 (tax free)		Comfortable
2016-03-23 11:52:59	2016-03-23 11:55:01			Postdoc							Biomedical sciences (cell biology, developmental biology, molecular biology, bioinformatics etc)						UK					1	30 - 34	1 - 3 years	41 - 45		5		31,000 - 35,000						Not very comfortable - It's too competitive, and there aren't enough jobs
2016-03-22 13:18:21	2016-03-23 11:48:23			Postdoc							Biomedical sciences (cell biology, developmental biology, molecular biology, bioinformatics etc)						UK					2	25 - 29	Under a year	Last week was not a normal week. I usually work [specify] hours per week	60	5		26,000 - 30,000				Not very comfortable - I don't make enough money		Not very comfortable - It's too competitive, and there aren't enough jobs
2016-03-23 11:41:41	2016-03-23 11:46:01	PhD researcher									Biomedical sciences (cell biology, developmental biology, molecular biology, bioinformatics etc)						UK		US			1	25 - 29	4 - 6 years	61 - 65		7		31,000 - 35,000			Not very comfortable - I can't keep working this hard	Not very comfortable - I don't make enough money		Not very comfortable - It's too competitive, and there aren't enough jobs
2016-03-23 11:38:40	2016-03-23 11:40:09	PhD researcher									Biomedical sciences (cell biology, developmental biology, molecular biology, bioinformatics etc)							Europe (non-UK)				1	25 - 29	4 - 6 years	46 - 50		6		PhD stipend 13,000 - 18,000 (tax free)			Not very comfortable - I can't keep working this hard	Not very comfortable - I don't make enough money
2016-03-23 11:32:55	2016-03-23 11:36:10	PhD researcher									Biomedical sciences (cell biology, developmental biology, molecular biology, bioinformatics etc)								US			1	25 - 29	4 - 6 years	35 - 40		Last week was not a normal week. I usually work [specify] days per week	6	31,000 - 35,000				Not very comfortable - I don't make enough money	Not very comfortable - I can't, or won't, relocate	Not very comfortable - It's too competitive, and there aren't enough jobs
2016-03-23 11:04:56	2016-03-23 11:08:51	PhD researcher									Biomedical sciences (cell biology, developmental biology, molecular biology, bioinformatics etc)						UK					3	25 - 29	1 - 3 years	51 - 55		5		PhD stipend 18,000 - 20,000 (tax free)			Not very comfortable - I can't keep working this hard	Not very comfortable - I don't make enough money
2016-03-23 10:55:39	2016-03-23 10:57:55			Postdoc							Biomedical sciences (cell biology, developmental biology, molecular biology, bioinformatics etc)							Europe (non-UK)				1	25 - 29	Under a year	46 - 50		5		PhD stipend 13,000 - 18,000 (tax free)						Not very comfortable - It's too competitive, and there aren't enough jobs
2016-03-23 10:53:18	2016-03-23 10:56:26	PhD researcher									Biomedical sciences (cell biology, developmental biology, molecular biology, bioinformatics etc)						UK					2	30 - 34	1 - 3 years	46 - 50		5		Other (please specify)	PhD stipend 22,000 (tax free)
2016-03-23 10:48:03	2016-03-23 10:49:00	PhD researcher												Chemistry			UK					1	Under 25	1 - 3 years	More than 70		6		PhD stipend 13,000 - 18,000 (tax free)				Not very comfortable - I don't make enough money
2016-03-23 10:43:47	2016-03-23 10:47:14						Principal Investigator, non-permanant contract				Biomedical sciences (cell biology, developmental biology, molecular biology, bioinformatics etc)						UK					1	40 - 44	4 - 6 years	41 - 45		5		41,000 - 45,000			Not very comfortable - I can't keep working this hard	Not very comfortable - I don't make enough money		Not very comfortable - It's too competitive, and there aren't enough jobs
2016-03-23 10:31:16	2016-03-23 10:43:15	PhD researcher														Pharmacy	UK					1	Under 25	Under a year	35 - 40		5		PhD stipend 13,000 - 18,000 (tax free)						Not very comfortable - It's too competitive, and there aren't enough jobs
2016-03-23 10:39:25	2016-03-23 10:41:40			Postdoc							Biomedical sciences (cell biology, developmental biology, molecular biology, bioinformatics etc)						UK					1	25 - 29	1 - 3 years	46 - 50		5		31,000 - 35,000			Not very comfortable - I can't keep working this hard			Not very comfortable - It's too competitive, and there aren't enough jobs
2016-03-23 10:36:06	2016-03-23 10:41:22	PhD researcher										Biology (ecology, evolution etc)				Neuroscience	UK					1	25 - 29	1 - 3 years	35 - 40				PhD stipend 18,000 - 20,000 (tax free)						Not very comfortable - It's too competitive, and there aren't enough jobs
2016-03-23 10:31:03	2016-03-23 10:35:06			Postdoc							Biomedical sciences (cell biology, developmental biology, molecular biology, bioinformatics etc)										Australia	2	25 - 29	1 - 3 years	46 - 50		5		31,000 - 35,000
2016-03-23 10:32:32	2016-03-23 10:34:55	PhD researcher									Biomedical sciences (cell biology, developmental biology, molecular biology, bioinformatics etc)							Europe (non-UK)				2	25 - 29	1 - 3 years	51 - 55		6		PhD stipend 13,000 - 18,000 (tax free)				Not very comfortable - I don't make enough money
2016-03-23 10:27:49	2016-03-23 10:33:09								I have left academia, but I am filling out this survey according to my most recent post (please indicate)		Biomedical sciences (cell biology, developmental biology, molecular biology, bioinformatics etc)						UK					1	25 - 29	4 - 6 years	46 - 50		6		PhD stipend 13,000 - 18,000 (tax free)
2016-03-23 10:26:39	2016-03-23 10:27:42	PhD researcher									Biomedical sciences (cell biology, developmental biology, molecular biology, bioinformatics etc)						UK					1	Under 25	Under a year	46 - 50		5		PhD stipend 18,000 - 20,000 (tax free)			Not very comfortable - I can't keep working this hard	Not very comfortable - I don't make enough money
2016-03-23 10:18:37	2016-03-23 10:21:05	PhD researcher									Biomedical sciences (cell biology, developmental biology, molecular biology, bioinformatics etc)			Chemistry			UK					1	Under 25	Under a year	Last week was not a normal week. I usually work [specify] hours per week	48	Last week was not a normal week. I usually work [specify] days per week	6	PhD stipend 13,000 - 18,000 (tax free)				Not very comfortable - I don't make enough money		Not very comfortable - It's too competitive, and there aren't enough jobs
2016-03-23 10:05:22	2016-03-23 10:09:23			Postdoc							Biomedical sciences (cell biology, developmental biology, molecular biology, bioinformatics etc)						UK					1	25 - 29	1 - 3 years	51 - 55		6		31,000 - 35,000						Not very comfortable - It's too competitive, and there aren't enough jobs
2016-03-23 09:57:04	2016-03-23 09:59:20	PhD researcher									Biomedical sciences (cell biology, developmental biology, molecular biology, bioinformatics etc)						UK					1	Under 25	1 - 3 years	46 - 50		7		Other (please specify)	PhD stipend 26,000		Not very comfortable - I can't keep working this hard
2016-03-23 09:51:33	2016-03-23 09:57:36				Postdoc, between contracts									Chemistry			UK					2	30 - 34	7 - 9 years	35 - 40		5		36,000 - 40,000
2016-03-23 09:48:51	2016-03-23 09:55:40		Post-PhD, unemployed								Biomedical sciences (cell biology, developmental biology, molecular biology, bioinformatics etc)						UK					2	30 - 34	Under a year	35 - 40		5		26,000 - 30,000
2016-03-23 09:47:57	2016-03-23 09:50:37	PhD researcher									Biomedical sciences (cell biology, developmental biology, molecular biology, bioinformatics etc)						UK					1	Under 25	1 - 3 years	41 - 45		5		71,000 - 80,000						Not very comfortable - It's too competitive, and there aren't enough jobs
2016-03-23 09:48:09	2016-03-23 09:49:07			Postdoc							Biomedical sciences (cell biology, developmental biology, molecular biology, bioinformatics etc)						UK					1	25 - 29	1 - 3 years	41 - 45		5		31,000 - 35,000				Not very comfortable - I don't make enough money		Not very comfortable - It's too competitive, and there aren't enough jobs
2016-03-23 09:40:34	2016-03-23 09:48:34	PhD researcher														quantitative sociology		Europe (non-UK)				2	25 - 29	1 - 3 years	Last week was not a normal week. I usually work [specify] hours per week	45	Last week was not a normal week. I usually work [specify] days per week	6	PhD stipend 13,000 - 18,000 (tax free)
2016-03-23 09:39:33	2016-03-23 09:42:57			Postdoc							Biomedical sciences (cell biology, developmental biology, molecular biology, bioinformatics etc)							Europe (non-UK)				3	30 - 34	1 - 3 years	Last week was not a normal week. I usually work [specify] hours per week	55	Last week was not a normal week. I usually work [specify] days per week	6	Other (please specify)	60,000 euro gross salary >>>> ~32,000 euro netto		Not very comfortable - I can't keep working this hard		Not very comfortable - I can't, or won't, relocate	Not very comfortable - It's too competitive, and there aren't enough jobs
2016-03-23 09:31:59	2016-03-23 09:34:05	PhD researcher										Biology (ecology, evolution etc)					UK					3	Under 25	1 - 3 years	51 - 55		5		PhD stipend 13,000 - 18,000 (tax free)				Not very comfortable - I don't make enough money	Not very comfortable - I can't, or won't, relocate	Not very comfortable - It's too competitive, and there aren't enough jobs
2016-03-23 09:21:22	2016-03-23 09:22:35			Postdoc							Biomedical sciences (cell biology, developmental biology, molecular biology, bioinformatics etc)						UK					1	25 - 29	1 - 3 years	46 - 50		5		31,000 - 35,000						Not very comfortable - It's too competitive, and there aren't enough jobs
2016-03-23 09:16:31	2016-03-23 09:20:01	PhD researcher									Biomedical sciences (cell biology, developmental biology, molecular biology, bioinformatics etc)						UK					1	25 - 29	4 - 6 years	41 - 45		6		26,000 - 30,000					Not very comfortable - I can't, or won't, relocate	Not very comfortable - It's too competitive, and there aren't enough jobs
2016-03-23 09:18:06	2016-03-23 09:19:17	PhD researcher									Biomedical sciences (cell biology, developmental biology, molecular biology, bioinformatics etc)						UK					2	25 - 29	4 - 6 years	66 - 70		6		I'm currently not paid			Not very comfortable - I can't keep working this hard			Not very comfortable - It's too competitive, and there aren't enough jobs
2016-03-23 08:29:15	2016-03-23 09:12:39	PhD researcher									Biomedical sciences (cell biology, developmental biology, molecular biology, bioinformatics etc)						UK					1	Under 25	1 - 3 years	Last week was not a normal week. I usually work [specify] hours per week	40	Last week was not a normal week. I usually work [specify] days per week	5	PhD stipend 13,000 - 18,000 (tax free)		Comfortable
2016-03-23 09:10:54	2016-03-23 09:12:01	PhD researcher									Biomedical sciences (cell biology, developmental biology, molecular biology, bioinformatics etc)						UK					3	25 - 29	1 - 3 years	51 - 55		6		21,000 - 25,000						Not very comfortable - It's too competitive, and there aren't enough jobs
2016-03-23 08:38:57	2016-03-23 08:43:50	PhD researcher									Biomedical sciences (cell biology, developmental biology, molecular biology, bioinformatics etc)						UK					1	25 - 29	1 - 3 years	51 - 55		6		36,000 - 40,000				Not very comfortable - I don't make enough money		Not very comfortable - It's too competitive, and there aren't enough jobs
2016-03-23 08:34:40	2016-03-23 08:36:30	PhD researcher									Biomedical sciences (cell biology, developmental biology, molecular biology, bioinformatics etc)						UK					1	Under 25	1 - 3 years	41 - 45		5		PhD stipend 13,000 - 18,000 (tax free)			Not very comfortable - I can't keep working this hard	Not very comfortable - I don't make enough money		Not very comfortable - It's too competitive, and there aren't enough jobs
2016-03-23 08:28:52	2016-03-23 08:30:32	PhD researcher									Biomedical sciences (cell biology, developmental biology, molecular biology, bioinformatics etc)						UK					1	Under 25	1 - 3 years	46 - 50		5		Other (please specify)	PhD Stipend -£22,000	Comfortable
2016-03-23 08:28:41	2016-03-23 08:30:51		Post-PhD, unemployed								Biomedical sciences (cell biology, developmental biology, molecular biology, bioinformatics etc)							Europe (non-UK)				1	30 - 34	Under a year	Last week was not a normal week. I usually work [specify] hours per week	0	Last week was not a normal week. I usually work [specify] days per week	0	41,000 - 45,000			Not very comfortable - I can't keep working this hard			Not very comfortable - It's too competitive, and there aren't enough jobs
2016-03-23 08:24:54	2016-03-23 08:27:01	PhD researcher									Biomedical sciences (cell biology, developmental biology, molecular biology, bioinformatics etc)						UK					1	25 - 29	4 - 6 years	46 - 50		5		PhD stipend 18,000 - 20,000 (tax free)			Not very comfortable - I can't keep working this hard	Not very comfortable - I don't make enough money
2016-03-23 08:18:40	2016-03-23 08:20:37	PhD researcher									Biomedical sciences (cell biology, developmental biology, molecular biology, bioinformatics etc)						UK					2	Under 25	1 - 3 years	41 - 45		Last week was not a normal week. I usually work [specify] days per week	6	PhD stipend 18,000 - 20,000 (tax free)			Not very comfortable - I can't keep working this hard		Not very comfortable - I can't, or won't, relocate	Not very comfortable - It's too competitive, and there aren't enough jobs
2016-03-23 08:16:11	2016-03-23 08:17:33	PhD researcher									Biomedical sciences (cell biology, developmental biology, molecular biology, bioinformatics etc)						UK					1	25 - 29	1 - 3 years	66 - 70		5		PhD stipend 18,000 - 20,000 (tax free)						Not very comfortable - It's too competitive, and there aren't enough jobs
2016-03-23 08:02:38	2016-03-23 08:04:36	PhD researcher									Biomedical sciences (cell biology, developmental biology, molecular biology, bioinformatics etc)							Europe (non-UK)				2	25 - 29	1 - 3 years	41 - 45		5		36,000 - 40,000						Not very comfortable - It's too competitive, and there aren't enough jobs
2016-03-23 08:00:16	2016-03-23 08:02:03			Postdoc									Physics					Europe (non-UK)				2	30 - 34	4 - 6 years	35 - 40		5		31,000 - 35,000				Not very comfortable - I don't make enough money	Not very comfortable - I can't, or won't, relocate	Not very comfortable - It's too competitive, and there aren't enough jobs
2016-03-23 07:57:40	2016-03-23 08:00:17	PhD researcher									Biomedical sciences (cell biology, developmental biology, molecular biology, bioinformatics etc)						UK					1	25 - 29	1 - 3 years	46 - 50		Last week was not a normal week. I usually work [specify] days per week	6	PhD stipend 18,000 - 20,000 (tax free)			Not very comfortable - I can't keep working this hard
2016-03-23 07:56:45	2016-03-23 07:59:57	PhD researcher										Biology (ecology, evolution etc)									Australia	3	25 - 29	4 - 6 years	51 - 55		7		PhD stipend 18,000 - 20,000 (tax free)			Not very comfortable - I can't keep working this hard	Not very comfortable - I don't make enough money		Not very comfortable - It's too competitive, and there aren't enough jobs
2016-03-23 07:56:58	2016-03-23 07:58:09	PhD researcher									Biomedical sciences (cell biology, developmental biology, molecular biology, bioinformatics etc)						UK					2	Under 25	1 - 3 years	35 - 40		5		PhD stipend 13,000 - 18,000 (tax free)						Not very comfortable - It's too competitive, and there aren't enough jobs
2016-03-23 07:27:32	2016-03-23 07:46:49	PhD researcher									Biomedical sciences (cell biology, developmental biology, molecular biology, bioinformatics etc)							Europe (non-UK)				2	30 - 34	4 - 6 years	61 - 65		6		21,000 - 25,000
2016-03-23 07:00:59	2016-03-23 07:30:27	PhD researcher									Biomedical sciences (cell biology, developmental biology, molecular biology, bioinformatics etc)							Europe (non-UK)				2	25 - 29	1 - 3 years	51 - 55		5		PhD stipend 13,000 - 18,000 (tax free)			Not very comfortable - I can't keep working this hard
2016-03-23 07:28:02	2016-03-23 07:30:24			Postdoc												Neuroscience	UK					2	30 - 34	4 - 6 years	46 - 50		6		31,000 - 35,000			Not very comfortable - I can't keep working this hard	Not very comfortable - I don't make enough money		Not very comfortable - It's too competitive, and there aren't enough jobs
2016-03-23 06:56:35	2016-03-23 06:57:54	PhD researcher									Biomedical sciences (cell biology, developmental biology, molecular biology, bioinformatics etc)						UK					1	30 - 34	1 - 3 years	51 - 55		5		PhD stipend 13,000 - 18,000 (tax free)				Not very comfortable - I don't make enough money		Not very comfortable - It's too competitive, and there aren't enough jobs
2016-03-23 06:46:05	2016-03-23 06:47:59	PhD researcher									Biomedical sciences (cell biology, developmental biology, molecular biology, bioinformatics etc)						UK					2	25 - 29	Under a year	35 - 40		5		21,000 - 25,000				Not very comfortable - I don't make enough money	Not very comfortable - I can't, or won't, relocate	Not very comfortable - It's too competitive, and there aren't enough jobs
2016-03-23 06:30:20	2016-03-23 06:33:07				Postdoc, between contracts						Biomedical sciences (cell biology, developmental biology, molecular biology, bioinformatics etc)						UK					2	30 - 34	4 - 6 years	51 - 55		6		31,000 - 35,000
2016-03-23 06:08:34	2016-03-23 06:11:07	PhD researcher									Biomedical sciences (cell biology, developmental biology, molecular biology, bioinformatics etc)						UK					2	25 - 29	1 - 3 years	41 - 45		6		26,000 - 30,000				Not very comfortable - I don't make enough money
2016-03-23 05:59:34	2016-03-23 06:02:46								I have left academia, but I am filling out this survey according to my most recent post (please indicate)		Biomedical sciences (cell biology, developmental biology, molecular biology, bioinformatics etc)						UK					1	25 - 29	1 - 3 years	41 - 45		6		PhD stipend 13,000 - 18,000 (tax free)
2016-03-23 05:03:38	2016-03-23 05:06:56	PhD researcher									Biomedical sciences (cell biology, developmental biology, molecular biology, bioinformatics etc)								US			1	25 - 29	4 - 6 years	41 - 45		6		PhD stipend 13,000 - 18,000 (tax free)				Not very comfortable - I don't make enough money		Not very comfortable - It's too competitive, and there aren't enough jobs
2016-03-23 04:58:59	2016-03-23 05:02:13			Postdoc							Biomedical sciences (cell biology, developmental biology, molecular biology, bioinformatics etc)								US			1	30 - 34	4 - 6 years	41 - 45		5		36,000 - 40,000						Not very comfortable - It's too competitive, and there aren't enough jobs
2016-03-23 02:50:20	2016-03-23 02:51:57	PhD researcher									Biomedical sciences (cell biology, developmental biology, molecular biology, bioinformatics etc)								US			1	25 - 29	4 - 6 years	56 - 60		7		PhD stipend 18,000 - 20,000 (tax free)			Not very comfortable - I can't keep working this hard	Not very comfortable - I don't make enough money		Not very comfortable - It's too competitive, and there aren't enough jobs
2016-03-23 02:34:41	2016-03-23 02:41:29	PhD researcher				Lecturer, short-term contract										Traditional Chinese Medicine to be integrated in biomedicine for breast cancer symptom management					Australia	1	35 - 39	1 - 3 years	Fewer than 35		Fewer than 5		PhD stipend 13,000 - 18,000 (tax free)
2016-03-23 02:06:36	2016-03-23 02:09:02	PhD researcher									Biomedical sciences (cell biology, developmental biology, molecular biology, bioinformatics etc)									Canada		1	25 - 29	1 - 3 years	56 - 60		7		PhD stipend 13,000 - 18,000 (tax free)					Not very comfortable - I can't, or won't, relocate
2016-03-23 00:58:28	2016-03-23 01:00:16	PhD researcher									Biomedical sciences (cell biology, developmental biology, molecular biology, bioinformatics etc)						UK					1	25 - 29	Under a year	46 - 50		7		PhD stipend 13,000 - 18,000 (tax free)				Not very comfortable - I don't make enough money
2016-03-23 00:15:05	2016-03-23 00:20:01	PhD researcher									Biomedical sciences (cell biology, developmental biology, molecular biology, bioinformatics etc)							Europe (non-UK)				2	Under 25	Under a year	61 - 65		5				Comfortable
2016-03-22 23:03:45	2016-03-22 23:53:12	PhD researcher									Biomedical sciences (cell biology, developmental biology, molecular biology, bioinformatics etc)						UK					1	Under 25	Under a year	Last week was not a normal week. I usually work [specify] hours per week	50	Last week was not a normal week. I usually work [specify] days per week	6	PhD stipend 18,000 - 20,000 (tax free)			Not very comfortable - I can't keep working this hard
2016-03-22 23:19:37	2016-03-22 23:21:09	PhD researcher											Physics		Maths		UK					3	25 - 29	1 - 3 years	56 - 60		6		PhD stipend 13,000 - 18,000 (tax free)						Not very comfortable - It's too competitive, and there aren't enough jobs
2016-03-22 23:11:51	2016-03-22 23:12:53	PhD researcher									Biomedical sciences (cell biology, developmental biology, molecular biology, bioinformatics etc)						UK					1	Under 25	Under a year	61 - 65		6		PhD stipend 18,000 - 20,000 (tax free)			Not very comfortable - I can't keep working this hard			Not very comfortable - It's too competitive, and there aren't enough jobs
2016-03-22 23:00:28	2016-03-22 23:04:45								I have left academia, but I am filling out this survey according to my most recent post (please indicate)		Biomedical sciences (cell biology, developmental biology, molecular biology, bioinformatics etc)	Biology (ecology, evolution etc)		Chemistry				Europe (non-UK)				3	30 - 34	Under a year	46 - 50		5		Other (please specify)	8000		Not very comfortable - I can't keep working this hard	Not very comfortable - I don't make enough money		Not very comfortable - It's too competitive, and there aren't enough jobs
2016-03-22 23:01:30	2016-03-22 23:02:57	PhD researcher										Biology (ecology, evolution etc)						Europe (non-UK)				1	35 - 39	7 - 9 years	35 - 40		5		I'm currently not paid						Not very comfortable - It's too competitive, and there aren't enough jobs
2016-03-22 22:53:47	2016-03-22 22:57:06										Biomedical sciences (cell biology, developmental biology, molecular biology, bioinformatics etc)						UK					1	40 - 44	1 - 3 years	41 - 45		6		41,000 - 45,000					Not very comfortable - I can't, or won't, relocate
2016-03-22 22:53:26	2016-03-22 22:57:01	PhD researcher									Biomedical sciences (cell biology, developmental biology, molecular biology, bioinformatics etc)		Physics				UK					1	Under 25	Under a year	35 - 40		Last week was not a normal week. I usually work [specify] days per week	5	PhD stipend 18,000 - 20,000 (tax free)						Not very comfortable - It's too competitive, and there aren't enough jobs
2016-03-22 22:41:30	2016-03-22 22:42:32	PhD researcher									Biomedical sciences (cell biology, developmental biology, molecular biology, bioinformatics etc)						UK					1	25 - 29	Under a year	35 - 40		5		21,000 - 25,000						Not very comfortable - It's too competitive, and there aren't enough jobs
2016-03-22 22:33:17	2016-03-22 22:34:51			Postdoc												Developmental neuroscience	UK					1	25 - 29	1 - 3 years	46 - 50		5		31,000 - 35,000			Not very comfortable - I can't keep working this hard
2016-03-22 22:30:42	2016-03-22 22:32:24			Postdoc							Biomedical sciences (cell biology, developmental biology, molecular biology, bioinformatics etc)						UK					1	25 - 29	1 - 3 years	35 - 40		5		26,000 - 30,000						Not very comfortable - It's too competitive, and there aren't enough jobs
2016-03-22 22:30:04	2016-03-22 22:31:44	PhD researcher									Biomedical sciences (cell biology, developmental biology, molecular biology, bioinformatics etc)						UK					1	25 - 29	Under a year	41 - 45		6		PhD stipend 18,000 - 20,000 (tax free)						Not very comfortable - It's too competitive, and there aren't enough jobs
2016-03-22 22:23:40	2016-03-22 22:31:36			Postdoc										Chemistry					US			2	25 - 29	1 - 3 years	46 - 50		6		26,000 - 30,000			Not very comfortable - I can't keep working this hard	Not very comfortable - I don't make enough money		Not very comfortable - It's too competitive, and there aren't enough jobs
2016-03-22 22:29:27	2016-03-22 22:31:33			Postdoc							Biomedical sciences (cell biology, developmental biology, molecular biology, bioinformatics etc)						UK					1	30 - 34	4 - 6 years	46 - 50		5		31,000 - 35,000			Not very comfortable - I can't keep working this hard	Not very comfortable - I don't make enough money	Not very comfortable - I can't, or won't, relocate	Not very comfortable - It's too competitive, and there aren't enough jobs
2016-03-22 22:22:49	2016-03-22 22:30:50	PhD researcher									Biomedical sciences (cell biology, developmental biology, molecular biology, bioinformatics etc)						UK					2	25 - 29	1 - 3 years	41 - 45		5		21,000 - 25,000				Not very comfortable - I don't make enough money
2016-03-22 22:18:50	2016-03-22 22:29:34		Post-PhD, unemployed								Biomedical sciences (cell biology, developmental biology, molecular biology, bioinformatics etc)			Chemistry			UK					2	25 - 29	Under a year	51 - 55		6		I'm currently not paid			Not very comfortable - I can't keep working this hard			Not very comfortable - It's too competitive, and there aren't enough jobs
2016-03-22 22:24:06	2016-03-22 22:28:41	PhD researcher									Biomedical sciences (cell biology, developmental biology, molecular biology, bioinformatics etc)						UK					2	25 - 29	1 - 3 years	56 - 60		6		PhD stipend 18,000 - 20,000 (tax free)
2016-03-22 22:20:45	2016-03-22 22:24:22	PhD researcher									Biomedical sciences (cell biology, developmental biology, molecular biology, bioinformatics etc)						UK					1	Under 25	1 - 3 years	35 - 40		5		21,000 - 25,000					Not very comfortable - I can't, or won't, relocate	Not very comfortable - It's too competitive, and there aren't enough jobs
2016-03-22 22:16:24	2016-03-22 22:17:38	PhD researcher									Biomedical sciences (cell biology, developmental biology, molecular biology, bioinformatics etc)						UK					1	Under 25	1 - 3 years	41 - 45		5		PhD stipend 13,000 - 18,000 (tax free)		Comfortable		Not very comfortable - I don't make enough money		Not very comfortable - It's too competitive, and there aren't enough jobs
2016-03-22 22:07:38	2016-03-22 22:09:28	PhD researcher									Biomedical sciences (cell biology, developmental biology, molecular biology, bioinformatics etc)						UK					2	25 - 29	1 - 3 years	Last week was not a normal week. I usually work [specify] hours per week	55	Last week was not a normal week. I usually work [specify] days per week	5	PhD stipend 13,000 - 18,000 (tax free)				Not very comfortable - I don't make enough money		Not very comfortable - It's too competitive, and there aren't enough jobs
2016-03-22 22:03:14	2016-03-22 22:05:49	PhD researcher									Biomedical sciences (cell biology, developmental biology, molecular biology, bioinformatics etc)						UK					1	25 - 29	1 - 3 years	46 - 50		5		PhD stipend 18,000 - 20,000 (tax free)			Not very comfortable - I can't keep working this hard			Not very comfortable - It's too competitive, and there aren't enough jobs
2016-03-22 21:52:07	2016-03-22 21:55:35	PhD researcher														Veterinary medicine		Europe (non-UK)				2	25 - 29	1 - 3 years	61 - 65		6		36,000 - 40,000			Not very comfortable - I can't keep working this hard		Not very comfortable - I can't, or won't, relocate	Not very comfortable - It's too competitive, and there aren't enough jobs
2016-03-22 21:44:59	2016-03-22 21:46:40			Postdoc							Biomedical sciences (cell biology, developmental biology, molecular biology, bioinformatics etc)							Europe (non-UK)				2	30 - 34	1 - 3 years	51 - 55		5		36,000 - 40,000						Not very comfortable - It's too competitive, and there aren't enough jobs
2016-03-22 21:41:52	2016-03-22 21:46:40			Postdoc							Biomedical sciences (cell biology, developmental biology, molecular biology, bioinformatics etc)						UK					2	30 - 34	Under a year	35 - 40		6		36,000 - 40,000
2016-03-22 21:38:19	2016-03-22 21:42:54	PhD researcher									Biomedical sciences (cell biology, developmental biology, molecular biology, bioinformatics etc)						UK					2	25 - 29	1 - 3 years	51 - 55		6		PhD stipend 13,000 - 18,000 (tax free)			Not very comfortable - I can't keep working this hard			Not very comfortable - It's too competitive, and there aren't enough jobs
2016-03-22 21:28:56	2016-03-22 21:32:24			Postdoc							Biomedical sciences (cell biology, developmental biology, molecular biology, bioinformatics etc)	Biology (ecology, evolution etc)				Synthetic biology		Europe (non-UK)				2	25 - 29	1 - 3 years	56 - 60		7		PhD stipend 13,000 - 18,000 (tax free)			Not very comfortable - I can't keep working this hard			Not very comfortable - It's too competitive, and there aren't enough jobs
2016-03-22 21:24:41	2016-03-22 21:27:31			Postdoc							Biomedical sciences (cell biology, developmental biology, molecular biology, bioinformatics etc)						UK					1	30 - 34	1 - 3 years	Last week was not a normal week. I usually work [specify] hours per week	36	Last week was not a normal week. I usually work [specify] days per week	5	36,000 - 40,000				Not very comfortable - I don't make enough money		Not very comfortable - It's too competitive, and there aren't enough jobs
2016-03-22 21:20:43	2016-03-22 21:24:25	PhD researcher									Biomedical sciences (cell biology, developmental biology, molecular biology, bioinformatics etc)									Canada		1	25 - 29	4 - 6 years	46 - 50		5		Other (please specify)	0200-10-02	Comfortable		Not very comfortable - I don't make enough money
2016-03-22 21:15:35	2016-03-22 21:20:52			Postdoc							Biomedical sciences (cell biology, developmental biology, molecular biology, bioinformatics etc)					Vision Science	UK					1	25 - 29	1 - 3 years	41 - 45		7		26,000 - 30,000					Not very comfortable - I can't, or won't, relocate
2016-03-22 21:11:04	2016-03-22 21:12:57							Principal Investigator, permanant contract				Biology (ecology, evolution etc)						Europe (non-UK)				1	35 - 39	1 - 3 years	56 - 60		5		41,000 - 45,000			Not very comfortable - I can't keep working this hard
2016-03-22 21:04:37	2016-03-22 21:12:52	PhD researcher									Biomedical sciences (cell biology, developmental biology, molecular biology, bioinformatics etc)							Europe (non-UK)				2	25 - 29	1 - 3 years	46 - 50		5		PhD stipend 13,000 - 18,000 (tax free)			Not very comfortable - I can't keep working this hard	Not very comfortable - I don't make enough money		Not very comfortable - It's too competitive, and there aren't enough jobs
2016-03-22 20:42:42	2016-03-22 20:57:12	PhD researcher									Biomedical sciences (cell biology, developmental biology, molecular biology, bioinformatics etc)	Biology (ecology, evolution etc)					UK					1	25 - 29	1 - 3 years	41 - 45		5		PhD stipend 13,000 - 18,000 (tax free)
2016-03-22 20:52:19	2016-03-22 20:54:12	PhD researcher									Biomedical sciences (cell biology, developmental biology, molecular biology, bioinformatics etc)						UK					3	30 - 34	4 - 6 years	More than 70		6		PhD stipend 18,000 - 20,000 (tax free)				Not very comfortable - I don't make enough money
2016-03-22 20:51:16	2016-03-22 20:52:21	PhD researcher									Biomedical sciences (cell biology, developmental biology, molecular biology, bioinformatics etc)						UK					1	25 - 29	4 - 6 years	56 - 60		7		I'm currently not paid						Not very comfortable - It's too competitive, and there aren't enough jobs
2016-03-22 20:45:58	2016-03-22 20:47:26			Postdoc							Biomedical sciences (cell biology, developmental biology, molecular biology, bioinformatics etc)						UK					2	30 - 34	1 - 3 years	46 - 50		6		31,000 - 35,000						Not very comfortable - It's too competitive, and there aren't enough jobs
2016-03-22 20:41:13	2016-03-22 20:45:01			Postdoc					I have left academia, but I am filling out this survey according to my most recent post (please indicate)		Biomedical sciences (cell biology, developmental biology, molecular biology, bioinformatics etc)						UK					1	35 - 39	7 - 9 years	56 - 60		6		Other (please specify)	37k at last post-doc position		Not very comfortable - I can't keep working this hard		Not very comfortable - I can't, or won't, relocate	Not very comfortable - It's too competitive, and there aren't enough jobs
2016-03-22 20:30:33	2016-03-22 20:35:47						Principal Investigator, non-permanant contract									Cognitive Neuroscience	UK					1	30 - 34	Under a year	51 - 55		5		41,000 - 45,000					Not very comfortable - I can't, or won't, relocate
2016-03-22 20:31:34	2016-03-22 20:33:25	PhD researcher									Biomedical sciences (cell biology, developmental biology, molecular biology, bioinformatics etc)						UK					1	25 - 29	1 - 3 years	56 - 60		7		PhD stipend 13,000 - 18,000 (tax free)						Not very comfortable - It's too competitive, and there aren't enough jobs
2016-03-22 20:28:40	2016-03-22 20:29:31			Postdoc										Chemistry			UK					1	30 - 34	4 - 6 years	35 - 40		5		36,000 - 40,000						Not very comfortable - It's too competitive, and there aren't enough jobs
2016-03-22 20:15:19	2016-03-22 20:26:49			Postdoc							Biomedical sciences (cell biology, developmental biology, molecular biology, bioinformatics etc)								US			2	30 - 34	1 - 3 years	46 - 50		6		31,000 - 35,000			Not very comfortable - I can't keep working this hard	Not very comfortable - I don't make enough money		Not very comfortable - It's too competitive, and there aren't enough jobs
2016-03-22 20:15:37	2016-03-22 20:18:12										Biomedical sciences (cell biology, developmental biology, molecular biology, bioinformatics etc)						UK					1	35 - 39	Under a year	61 - 65		6		41,000 - 45,000		Comfortable
2016-03-22 20:10:17	2016-03-22 20:16:52	PhD researcher									Biomedical sciences (cell biology, developmental biology, molecular biology, bioinformatics etc)						UK					1	25 - 29	1 - 3 years	46 - 50		5		PhD stipend 13,000 - 18,000 (tax free)			Not very comfortable - I can't keep working this hard			Not very comfortable - It's too competitive, and there aren't enough jobs
2016-03-22 19:53:50	2016-03-22 19:58:51							Principal Investigator, permanant contract				Biology (ecology, evolution etc)				Developmental biology, but it is definitely my contention that this is NOT biomedical science. I am a biologist! 'Biomedical science' is largely a marketing construct to mis-sell the chance of getting into graduate medicine to unfortunate 17 year olds who don't know any better.	UK					1	30 - 34	1 - 3 years	46 - 50		6		36,000 - 40,000			Not very comfortable - I can't keep working this hard
2016-03-22 19:46:40	2016-03-22 19:48:50	PhD researcher									Biomedical sciences (cell biology, developmental biology, molecular biology, bioinformatics etc)						UK					1	25 - 29	1 - 3 years	51 - 55		7		PhD stipend 13,000 - 18,000 (tax free)			Not very comfortable - I can't keep working this hard
2016-03-22 19:38:28	2016-03-22 19:43:56			Postdoc							Biomedical sciences (cell biology, developmental biology, molecular biology, bioinformatics etc)						UK					1	35 - 39	4 - 6 years	56 - 60		6		31,000 - 35,000
2016-03-22 19:39:56	2016-03-22 19:42:21			Postdoc							Biomedical sciences (cell biology, developmental biology, molecular biology, bioinformatics etc)							Europe (non-UK)				1	30 - 34	4 - 6 years	41 - 45		5		31,000 - 35,000				Not very comfortable - I don't make enough money	Not very comfortable - I can't, or won't, relocate
2016-03-22 19:31:05	2016-03-22 19:32:24	PhD researcher									Biomedical sciences (cell biology, developmental biology, molecular biology, bioinformatics etc)						UK					1	25 - 29	1 - 3 years	More than 70		7		PhD stipend 18,000 - 20,000 (tax free)						Not very comfortable - It's too competitive, and there aren't enough jobs
2016-03-22 19:26:23	2016-03-22 19:28:15	PhD researcher														Synthetic Biology	UK					1	Under 25	Under a year	35 - 40		6		PhD stipend 13,000 - 18,000 (tax free)				Not very comfortable - I don't make enough money
2016-03-22 19:18:58	2016-03-22 19:20:27	PhD researcher									Biomedical sciences (cell biology, developmental biology, molecular biology, bioinformatics etc)						UK					2	25 - 29	1 - 3 years	51 - 55		6		PhD stipend 18,000 - 20,000 (tax free)						Not very comfortable - It's too competitive, and there aren't enough jobs
2016-03-22 19:16:14	2016-03-22 19:18:21	PhD researcher									Biomedical sciences (cell biology, developmental biology, molecular biology, bioinformatics etc)							Europe (non-UK)				1	30 - 34	4 - 6 years	56 - 60		6		PhD stipend 13,000 - 18,000 (tax free)			Not very comfortable - I can't keep working this hard	Not very comfortable - I don't make enough money	Not very comfortable - I can't, or won't, relocate	Not very comfortable - It's too competitive, and there aren't enough jobs
2016-03-22 19:09:15	2016-03-22 19:11:50	PhD researcher									Biomedical sciences (cell biology, developmental biology, molecular biology, bioinformatics etc)						UK					5 or more	Under 25	Under a year	46 - 50		6		PhD stipend 13,000 - 18,000 (tax free)						Not very comfortable - It's too competitive, and there aren't enough jobs
2016-03-22 19:03:52	2016-03-22 19:07:40			Postdoc							Biomedical sciences (cell biology, developmental biology, molecular biology, bioinformatics etc)						UK					1	25 - 29	Under a year	66 - 70		7		26,000 - 30,000				Not very comfortable - I don't make enough money
2016-03-22 18:43:53	2016-03-22 18:45:34			Postdoc							Biomedical sciences (cell biology, developmental biology, molecular biology, bioinformatics etc)						UK					1	35 - 39	4 - 6 years	41 - 45		5		31,000 - 35,000
2016-03-22 18:36:54	2016-03-22 18:38:31			Postdoc							Biomedical sciences (cell biology, developmental biology, molecular biology, bioinformatics etc)						UK					1	35 - 39	7 - 9 years	35 - 40		6		36,000 - 40,000		Comfortable
2016-03-22 18:26:05	2016-03-22 18:28:58	PhD researcher									Biomedical sciences (cell biology, developmental biology, molecular biology, bioinformatics etc)						UK					1	Under 25	Under a year	41 - 45		5		PhD stipend 18,000 - 20,000 (tax free)		Comfortable
2016-03-22 17:59:43	2016-03-22 18:00:51			Postdoc							Biomedical sciences (cell biology, developmental biology, molecular biology, bioinformatics etc)						UK					1	25 - 29	Under a year	41 - 45		5		31,000 - 35,000						Not very comfortable - It's too competitive, and there aren't enough jobs
2016-03-22 17:52:31	2016-03-22 17:56:24	PhD researcher									Biomedical sciences (cell biology, developmental biology, molecular biology, bioinformatics etc)							Europe (non-UK)				3	30 - 34	1 - 3 years	41 - 45		5		Other (please specify)	roughly 9300pounds, tax free		Not very comfortable - I can't keep working this hard	Not very comfortable - I don't make enough money		Not very comfortable - It's too competitive, and there aren't enough jobs
2016-03-22 17:52:27	2016-03-22 17:55:54	PhD researcher									Biomedical sciences (cell biology, developmental biology, molecular biology, bioinformatics etc)							Europe (non-UK)				1	25 - 29	1 - 3 years	61 - 65		6		PhD stipend 13,000 - 18,000 (tax free)			Not very comfortable - I can't keep working this hard			Not very comfortable - It's too competitive, and there aren't enough jobs
2016-03-22 17:53:06	2016-03-22 17:54:54	PhD researcher										Biology (ecology, evolution etc)					UK					1	25 - 29	1 - 3 years	51 - 55		6		PhD stipend 13,000 - 18,000 (tax free)				Not very comfortable - I don't make enough money	Not very comfortable - I can't, or won't, relocate
2016-03-22 17:40:28	2016-03-22 17:43:06								I have left academia, but I am filling out this survey according to my most recent post (please indicate)		Biomedical sciences (cell biology, developmental biology, molecular biology, bioinformatics etc)						UK		US			1	35 - 39	1 - 3 years	51 - 55		7		26,000 - 30,000
2016-03-22 17:21:08	2016-03-22 17:37:29			Postdoc							Biomedical sciences (cell biology, developmental biology, molecular biology, bioinformatics etc)						UK					3	35 - 39	10 years or more	41 - 45		5		36,000 - 40,000
2016-03-22 17:30:16	2016-03-22 17:35:39	PhD researcher									Biomedical sciences (cell biology, developmental biology, molecular biology, bioinformatics etc)							Europe (non-UK)				3	25 - 29	1 - 3 years	46 - 50		5		Other (please specify)	40000 CHF un switzerland					Not very comfortable - It's too competitive, and there aren't enough jobs
2016-03-22 17:29:34	2016-03-22 17:31:20	PhD researcher										Biology (ecology, evolution etc)					UK					1	25 - 29	1 - 3 years	41 - 45		5		PhD stipend 13,000 - 18,000 (tax free)						Not very comfortable - It's too competitive, and there aren't enough jobs
2016-03-22 17:25:24	2016-03-22 17:27:13	PhD researcher									Biomedical sciences (cell biology, developmental biology, molecular biology, bioinformatics etc)						UK					1	Under 25	1 - 3 years	35 - 40		5		PhD stipend 13,000 - 18,000 (tax free)				Not very comfortable - I don't make enough money		Not very comfortable - It's too competitive, and there aren't enough jobs
2016-03-22 17:21:18	2016-03-22 17:24:05	PhD researcher									Biomedical sciences (cell biology, developmental biology, molecular biology, bioinformatics etc)			Chemistry			UK					1	25 - 29	4 - 6 years	41 - 45		6		I'm currently not paid		Comfortable		Not very comfortable - I don't make enough money
2016-03-22 17:15:12	2016-03-22 17:20:12	PhD researcher									Biomedical sciences (cell biology, developmental biology, molecular biology, bioinformatics etc)						UK					1	25 - 29	1 - 3 years	41 - 45		5		Other (please specify)	PhD Stipened 24,000 (tax free)
2016-03-22 17:17:03	2016-03-22 17:18:46	PhD researcher									Biomedical sciences (cell biology, developmental biology, molecular biology, bioinformatics etc)						UK		US			2	25 - 29	Under a year	51 - 55		6		21,000 - 25,000				Not very comfortable - I don't make enough money
2016-03-22 17:15:17	2016-03-22 17:16:07	PhD researcher										Biology (ecology, evolution etc)						Europe (non-UK)				1	25 - 29	4 - 6 years	56 - 60		7		PhD stipend 13,000 - 18,000 (tax free)						Not very comfortable - It's too competitive, and there aren't enough jobs
2016-03-22 17:07:59	2016-03-22 17:11:32				Postdoc, between contracts			Principal Investigator, permanant contract			Biomedical sciences (cell biology, developmental biology, molecular biology, bioinformatics etc)							Europe (non-UK)			Sweden	1	30 - 34	1 - 3 years	46 - 50		6		41,000 - 45,000			Not very comfortable - I can't keep working this hard		Not very comfortable - I can't, or won't, relocate	Not very comfortable - It's too competitive, and there aren't enough jobs
2016-03-22 17:10:20	2016-03-22 17:11:07	PhD researcher										Biology (ecology, evolution etc)					UK					1	25 - 29	1 - 3 years	61 - 65		6		PhD stipend 13,000 - 18,000 (tax free)			Not very comfortable - I can't keep working this hard
2016-03-22 17:03:48	2016-03-22 17:05:49	PhD researcher											Physics				UK					2	Under 25	1 - 3 years	Last week was not a normal week. I usually work [specify] hours per week	40	Last week was not a normal week. I usually work [specify] days per week	5	PhD stipend 13,000 - 18,000 (tax free)				Not very comfortable - I don't make enough money	Not very comfortable - I can't, or won't, relocate
2016-03-22 17:01:37	2016-03-22 17:03:31	PhD researcher									Biomedical sciences (cell biology, developmental biology, molecular biology, bioinformatics etc)						UK					1	25 - 29	1 - 3 years	66 - 70		6		PhD stipend 13,000 - 18,000 (tax free)			Not very comfortable - I can't keep working this hard	Not very comfortable - I don't make enough money		Not very comfortable - It's too competitive, and there aren't enough jobs
2016-03-22 16:45:58	2016-03-22 16:54:40	PhD researcher										Biology (ecology, evolution etc)					UK					1	25 - 29	1 - 3 years	41 - 45		6		PhD stipend 13,000 - 18,000 (tax free)						Not very comfortable - It's too competitive, and there aren't enough jobs
2016-03-22 16:47:08	2016-03-22 16:50:41										Biomedical sciences (cell biology, developmental biology, molecular biology, bioinformatics etc)						UK					4	25 - 29	1 - 3 years	41 - 45		5		26,000 - 30,000				Not very comfortable - I don't make enough money		Not very comfortable - It's too competitive, and there aren't enough jobs
2016-03-22 16:48:33	2016-03-22 16:50:17	PhD researcher									Biomedical sciences (cell biology, developmental biology, molecular biology, bioinformatics etc)						UK					2	25 - 29	1 - 3 years	35 - 40		5		PhD stipend 13,000 - 18,000 (tax free)				Not very comfortable - I don't make enough money		Not very comfortable - It's too competitive, and there aren't enough jobs
2016-03-22 16:37:07	2016-03-22 16:47:41								I have left academia, but I am filling out this survey according to my most recent post (please indicate)		Biomedical sciences (cell biology, developmental biology, molecular biology, bioinformatics etc)						UK					2	30 - 34	4 - 6 years	41 - 45		6		31,000 - 35,000
2016-03-22 16:40:02	2016-03-22 16:46:56			Postdoc							Biomedical sciences (cell biology, developmental biology, molecular biology, bioinformatics etc)						UK	Europe (non-UK)				2	35 - 39	7 - 9 years	56 - 60		5		21,000 - 25,000			Not very comfortable - I can't keep working this hard	Not very comfortable - I don't make enough money
2016-03-22 16:42:05	2016-03-22 16:43:23	PhD researcher									Biomedical sciences (cell biology, developmental biology, molecular biology, bioinformatics etc)						UK					1	Under 25	Under a year	35 - 40		5		PhD stipend 13,000 - 18,000 (tax free)				Not very comfortable - I don't make enough money
2016-03-22 16:27:56	2016-03-22 16:33:45					Lecturer, short-term contract								Chemistry				Europe (non-UK)				3	35 - 39	1 - 3 years	56 - 60		7		31,000 - 35,000			Not very comfortable - I can't keep working this hard	Not very comfortable - I don't make enough money
2016-03-22 16:20:17	2016-03-22 16:29:50	PhD researcher									Biomedical sciences (cell biology, developmental biology, molecular biology, bioinformatics etc)						UK					1	Under 25	1 - 3 years	41 - 45		6		PhD stipend 13,000 - 18,000 (tax free)			Not very comfortable - I can't keep working this hard		Not very comfortable - I can't, or won't, relocate	Not very comfortable - It's too competitive, and there aren't enough jobs
2016-03-22 16:23:31	2016-03-22 16:25:51			Postdoc							Biomedical sciences (cell biology, developmental biology, molecular biology, bioinformatics etc)									Canada		2	30 - 34	1 - 3 years	41 - 45		6		21,000 - 25,000				Not very comfortable - I don't make enough money
2016-03-22 16:15:56	2016-03-22 16:19:27	PhD researcher														Biotechnology (interdisciplinary between chemistry and biochemistry)	UK					1	25 - 29	1 - 3 years	41 - 45		5		PhD stipend 13,000 - 18,000 (tax free)						Not very comfortable - It's too competitive, and there aren't enough jobs
2016-03-22 16:09:58	2016-03-22 16:12:00	PhD researcher										Biology (ecology, evolution etc)						Europe (non-UK)				1	Under 25	1 - 3 years	41 - 45		5		PhD stipend 13,000 - 18,000 (tax free)				Not very comfortable - I don't make enough money		Not very comfortable - It's too competitive, and there aren't enough jobs
2016-03-22 16:07:47	2016-03-22 16:08:41	PhD researcher									Biomedical sciences (cell biology, developmental biology, molecular biology, bioinformatics etc)						UK					1	25 - 29	Under a year	35 - 40		5		PhD stipend 13,000 - 18,000 (tax free)				Not very comfortable - I don't make enough money		Not very comfortable - It's too competitive, and there aren't enough jobs
2016-03-22 16:02:13	2016-03-22 16:05:49	PhD researcher											Physics					Europe (non-UK)				2	25 - 29	1 - 3 years	56 - 60		5		41,000 - 45,000						Not very comfortable - It's too competitive, and there aren't enough jobs
2016-03-22 15:49:42	2016-03-22 15:53:45	PhD researcher									Biomedical sciences (cell biology, developmental biology, molecular biology, bioinformatics etc)						UK					1	25 - 29	1 - 3 years	41 - 45		5		PhD stipend 13,000 - 18,000 (tax free)					Not very comfortable - I can't, or won't, relocate	Not very comfortable - It's too competitive, and there aren't enough jobs
2016-03-22 15:50:12	2016-03-22 15:53:22	PhD researcher										Biology (ecology, evolution etc)						Europe (non-UK)				1	25 - 29	1 - 3 years	41 - 45		5		PhD stipend 13,000 - 18,000 (tax free)
2016-03-22 15:24:26	2016-03-22 15:26:25	PhD researcher										Biology (ecology, evolution etc)					UK					1	Under 25	1 - 3 years	46 - 50		5		Other (please specify)	PhD Stipend <£12,000					Not very comfortable - It's too competitive, and there aren't enough jobs
2016-03-22 15:03:47	2016-03-22 15:05:10	PhD researcher									Biomedical sciences (cell biology, developmental biology, molecular biology, bioinformatics etc)						UK					1	25 - 29	1 - 3 years	41 - 45		5		PhD stipend 13,000 - 18,000 (tax free)			Not very comfortable - I can't keep working this hard	Not very comfortable - I don't make enough money		Not very comfortable - It's too competitive, and there aren't enough jobs
2016-03-22 14:53:41	2016-03-22 14:59:05					Lecturer, short-term contract								Chemistry				Europe (non-UK)				1	25 - 29	Under a year	46 - 50		5		36,000 - 40,000
2016-03-22 14:36:00	2016-03-22 14:50:45	PhD researcher												Chemistry			UK					1	25 - 29	4 - 6 years	66 - 70		7		PhD stipend 13,000 - 18,000 (tax free)			Not very comfortable - I can't keep working this hard	Not very comfortable - I don't make enough money	Not very comfortable - I can't, or won't, relocate	Not very comfortable - It's too competitive, and there aren't enough jobs
2016-03-22 14:43:50	2016-03-22 14:48:03			Postdoc							Biomedical sciences (cell biology, developmental biology, molecular biology, bioinformatics etc)							Europe (non-UK)				2	30 - 34	1 - 3 years	41 - 45		5		Other (please specify)	14,136 (tax free)		Not very comfortable - I can't keep working this hard
2016-03-22 14:42:51	2016-03-22 14:44:40	PhD researcher														Cognitive psychology	UK					1	25 - 29	1 - 3 years	56 - 60		7		PhD stipend 13,000 - 18,000 (tax free)		Comfortable				Not very comfortable - It's too competitive, and there aren't enough jobs
2016-03-22 14:30:38	2016-03-22 14:35:08	PhD researcher							I have left academia, but I am filling out this survey according to my most recent post (please indicate)		Biomedical sciences (cell biology, developmental biology, molecular biology, bioinformatics etc)						UK					1	25 - 29	Under a year	66 - 70		5		PhD stipend 13,000 - 18,000 (tax free)			Not very comfortable - I can't keep working this hard	Not very comfortable - I don't make enough money	Not very comfortable - I can't, or won't, relocate	Not very comfortable - It's too competitive, and there aren't enough jobs
2016-03-22 14:10:55	2016-03-22 14:30:31				Postdoc, between contracts						Biomedical sciences (cell biology, developmental biology, molecular biology, bioinformatics etc)		Physics			Biophysics	UK		US			1	35 - 39	4 - 6 years	Last week was not a normal week. I usually work [specify] hours per week	37	Last week was not a normal week. I usually work [specify] days per week	5	36,000 - 40,000		Comfortable
2016-03-22 14:27:30	2016-03-22 14:28:59	PhD researcher									Biomedical sciences (cell biology, developmental biology, molecular biology, bioinformatics etc)	Biology (ecology, evolution etc)					UK	Europe (non-UK)				2	30 - 34	1 - 3 years	More than 70		7		PhD stipend 13,000 - 18,000 (tax free)			Not very comfortable - I can't keep working this hard
2016-03-22 14:25:25	2016-03-22 14:26:20			Postdoc							Biomedical sciences (cell biology, developmental biology, molecular biology, bioinformatics etc)								US			2	25 - 29	1 - 3 years	41 - 45		5		36,000 - 40,000						Not very comfortable - It's too competitive, and there aren't enough jobs
2016-03-22 14:15:06	2016-03-22 14:16:38	PhD researcher														Social science	UK					3	30 - 34	Under a year	46 - 50		6		PhD stipend 13,000 - 18,000 (tax free)						Not very comfortable - It's too competitive, and there aren't enough jobs
2016-03-22 14:09:52	2016-03-22 14:12:00	PhD researcher										Biology (ecology, evolution etc)					UK					2	25 - 29	4 - 6 years	46 - 50		6		I'm currently not paid				Not very comfortable - I don't make enough money	Not very comfortable - I can't, or won't, relocate	Not very comfortable - It's too competitive, and there aren't enough jobs
2016-03-22 14:06:15	2016-03-22 14:07:22			Postdoc							Biomedical sciences (cell biology, developmental biology, molecular biology, bioinformatics etc)		Physics				UK					1	25 - 29	Under a year	46 - 50		5		31,000 - 35,000			Not very comfortable - I can't keep working this hard		Not very comfortable - I can't, or won't, relocate
2016-03-22 13:40:22	2016-03-22 14:01:12	PhD researcher														Earth Sciences	UK					2	25 - 29	4 - 6 years	51 - 55		6		PhD stipend 13,000 - 18,000 (tax free)			Not very comfortable - I can't keep working this hard			Not very comfortable - It's too competitive, and there aren't enough jobs
2016-03-22 10:44:02	2016-03-22 13:54:29	PhD researcher									Biomedical sciences (cell biology, developmental biology, molecular biology, bioinformatics etc)	Biology (ecology, evolution etc)					UK					1	25 - 29	1 - 3 years	46 - 50		5		PhD stipend 13,000 - 18,000 (tax free)						Not very comfortable - It's too competitive, and there aren't enough jobs
2016-03-22 13:52:19	2016-03-22 13:53:37					Lecturer, short-term contract										epidemiology	UK					2	35 - 39	1 - 3 years	56 - 60		6		41,000 - 45,000			Not very comfortable - I can't keep working this hard	Not very comfortable - I don't make enough money
2016-03-22 13:40:48	2016-03-22 13:49:05	PhD researcher										Biology (ecology, evolution etc)						Europe (non-UK)				2	30 - 34	1 - 3 years	More than 70		7		PhD stipend 13,000 - 18,000 (tax free)
2016-03-22 13:35:25	2016-03-22 13:37:20	PhD researcher										Biology (ecology, evolution etc)					UK					3	25 - 29	1 - 3 years	35 - 40		6		I'm currently not paid			Not very comfortable - I can't keep working this hard	Not very comfortable - I don't make enough money	Not very comfortable - I can't, or won't, relocate
2016-03-22 13:29:49	2016-03-22 13:38:24	PhD researcher									Biomedical sciences (cell biology, developmental biology, molecular biology, bioinformatics etc)							Europe (non-UK)				1	25 - 29	4 - 6 years	41 - 45		5		PhD stipend 13,000 - 18,000 (tax free)
2016-03-22 13:31:15	2016-03-22 13:33:48			Postdoc							Biomedical sciences (cell biology, developmental biology, molecular biology, bioinformatics etc)						UK					1	30 - 34	1 - 3 years	Last week was not a normal week. I usually work [specify] hours per week	60	Fewer than 5		26,000 - 30,000			Not very comfortable - I can't keep working this hard
2016-03-22 13:20:25	2016-03-22 13:25:41	PhD researcher									Biomedical sciences (cell biology, developmental biology, molecular biology, bioinformatics etc)										Malaysia	1	25 - 29	1 - 3 years	61 - 65		7		Other (please specify)	5000			Not very comfortable - I don't make enough money
2016-03-22 13:17:04	2016-03-22 13:20:41	PhD researcher									Biomedical sciences (cell biology, developmental biology, molecular biology, bioinformatics etc)							Europe (non-UK)				1	25 - 29	Under a year	46 - 50		5		PhD stipend 13,000 - 18,000 (tax free)				Not very comfortable - I don't make enough money		Not very comfortable - It's too competitive, and there aren't enough jobs
2016-03-22 13:14:52	2016-03-22 13:16:31	PhD researcher														Biomedical engineering	UK					1	30 - 34	Under a year	41 - 45		5		PhD stipend 13,000 - 18,000 (tax free)			Not very comfortable - I can't keep working this hard	Not very comfortable - I don't make enough money		Not very comfortable - It's too competitive, and there aren't enough jobs
2016-03-22 13:13:40	2016-03-22 13:14:43	PhD researcher									Biomedical sciences (cell biology, developmental biology, molecular biology, bioinformatics etc)						UK					1	25 - 29	1 - 3 years	35 - 40		5		PhD stipend 18,000 - 20,000 (tax free)				Not very comfortable - I don't make enough money		Not very comfortable - It's too competitive, and there aren't enough jobs
2016-03-22 13:12:36	2016-03-22 13:13:47						Principal Investigator, non-permanant contract				Biomedical sciences (cell biology, developmental biology, molecular biology, bioinformatics etc)						UK					1	35 - 39		Fewer than 35		Fewer than 5		21,000 - 25,000					Not very comfortable - I can't, or won't, relocate	Not very comfortable - It's too competitive, and there aren't enough jobs
2016-03-22 13:05:11	2016-03-22 13:13:25	PhD researcher														Pharmaceutical research	UK					1	25 - 29	1 - 3 years	51 - 55		6		PhD stipend 13,000 - 18,000 (tax free)
2016-03-22 13:10:08	2016-03-22 13:13:06			Postdoc							Biomedical sciences (cell biology, developmental biology, molecular biology, bioinformatics etc)	Biology (ecology, evolution etc)					UK					1	30 - 34	4 - 6 years	35 - 40		5		31,000 - 35,000					Not very comfortable - I can't, or won't, relocate	Not very comfortable - It's too competitive, and there aren't enough jobs
2016-03-22 13:10:03	2016-03-22 13:11:52			Postdoc							Biomedical sciences (cell biology, developmental biology, molecular biology, bioinformatics etc)						UK					1	25 - 29	1 - 3 years	41 - 45		5		31,000 - 35,000						Not very comfortable - It's too competitive, and there aren't enough jobs
2016-03-22 13:09:10	2016-03-22 13:11:28			Postdoc									Physics					Europe (non-UK)				3	25 - 29	Under a year	56 - 60		6		31,000 - 35,000			Not very comfortable - I can't keep working this hard			Not very comfortable - It's too competitive, and there aren't enough jobs
2016-03-22 13:00:17	2016-03-22 13:06:27	PhD researcher														Public policy		Europe (non-UK)				1	30 - 34	1 - 3 years	35 - 40		5		26,000 - 30,000						Not very comfortable - It's too competitive, and there aren't enough jobs
2016-03-22 12:40:58	2016-03-22 12:44:24	PhD researcher										Biology (ecology, evolution etc)					UK					1	Under 25	4 - 6 years	41 - 45		6		PhD stipend 13,000 - 18,000 (tax free)					Not very comfortable - I can't, or won't, relocate	Not very comfortable - It's too competitive, and there aren't enough jobs
2016-03-22 12:41:56	2016-03-22 12:42:54			Postdoc									Physics				UK					2	25 - 29	1 - 3 years	66 - 70		7		31,000 - 35,000						Not very comfortable - It's too competitive, and there aren't enough jobs
2016-03-22 12:38:23	2016-03-22 12:40:25	PhD researcher									Biomedical sciences (cell biology, developmental biology, molecular biology, bioinformatics etc)							Europe (non-UK)				1	25 - 29	1 - 3 years	41 - 45				Other (please specify)	5000 a year stipend and fees paid			Not very comfortable - I don't make enough money
2016-03-22 12:30:04	2016-03-22 12:36:18	PhD researcher									Biomedical sciences (cell biology, developmental biology, molecular biology, bioinformatics etc)						UK					2	Under 25	Under a year	56 - 60		7		PhD stipend 18,000 - 20,000 (tax free)			Not very comfortable - I can't keep working this hard	Not very comfortable - I don't make enough money		Not very comfortable - It's too competitive, and there aren't enough jobs
2016-03-22 12:31:49	2016-03-22 12:33:04	PhD researcher														Engineering	UK					2	25 - 29	1 - 3 years	51 - 55		7		PhD stipend 13,000 - 18,000 (tax free)						Not very comfortable - It's too competitive, and there aren't enough jobs
2016-03-22 12:26:16	2016-03-22 12:30:53	PhD researcher									Biomedical sciences (cell biology, developmental biology, molecular biology, bioinformatics etc)						UK					1	25 - 29	1 - 3 years	51 - 55		7		PhD stipend 13,000 - 18,000 (tax free)			Not very comfortable - I can't keep working this hard	Not very comfortable - I don't make enough money		Not very comfortable - It's too competitive, and there aren't enough jobs
2016-03-22 12:24:39	2016-03-22 12:28:57	PhD researcher												Chemistry			UK					2	25 - 29	1 - 3 years	46 - 50		7		PhD stipend 13,000 - 18,000 (tax free)
2016-03-22 12:23:26	2016-03-22 12:25:01			Postdoc							Biomedical sciences (cell biology, developmental biology, molecular biology, bioinformatics etc)									Canada		3	40 - 44	4 - 6 years	56 - 60		6		21,000 - 25,000				Not very comfortable - I don't make enough money		Not very comfortable - It's too competitive, and there aren't enough jobs
2016-03-22 12:16:39	2016-03-22 12:18:12			Postdoc								Biology (ecology, evolution etc)						Europe (non-UK)				2	30 - 34	1 - 3 years	46 - 50		5		36,000 - 40,000
2016-03-22 12:15:05	2016-03-22 12:16:03	PhD researcher														Neuroscience	UK					1	25 - 29	1 - 3 years	46 - 50		7		PhD stipend 13,000 - 18,000 (tax free)		Comfortable
2016-03-22 12:14:55	2016-03-22 12:15:54			Postdoc									Physics				UK					1	25 - 29	1 - 3 years	Fewer than 35		5		31,000 - 35,000						Not very comfortable - It's too competitive, and there aren't enough jobs
2016-03-22 12:11:42	2016-03-22 12:14:56		Post-PhD, unemployed								Biomedical sciences (cell biology, developmental biology, molecular biology, bioinformatics etc)					Biomaterials	UK					2	25 - 29	4 - 6 years	Fewer than 35		5		I'm currently not paid						Not very comfortable - It's too competitive, and there aren't enough jobs
2016-03-22 12:07:30	2016-03-22 12:08:37	PhD researcher									Biomedical sciences (cell biology, developmental biology, molecular biology, bioinformatics etc)						UK					1	25 - 29	1 - 3 years	51 - 55		6		PhD stipend 18,000 - 20,000 (tax free)			Not very comfortable - I can't keep working this hard
2016-03-22 11:46:39	2016-03-22 11:48:13			Postdoc							Biomedical sciences (cell biology, developmental biology, molecular biology, bioinformatics etc)							Europe (non-UK)				3	25 - 29	Under a year	46 - 50		5		31,000 - 35,000						Not very comfortable - It's too competitive, and there aren't enough jobs
2016-03-22 11:42:44	2016-03-22 11:46:03					Lecturer, short-term contract								Chemistry				Europe (non-UK)				1	25 - 29	1 - 3 years	56 - 60		5		36,000 - 40,000			Not very comfortable - I can't keep working this hard
2016-03-22 11:43:28	2016-03-22 11:45:22	PhD researcher									Biomedical sciences (cell biology, developmental biology, molecular biology, bioinformatics etc)						UK					2	25 - 29	1 - 3 years	41 - 45		6		PhD stipend 13,000 - 18,000 (tax free)			Not very comfortable - I can't keep working this hard	Not very comfortable - I don't make enough money		Not very comfortable - It's too competitive, and there aren't enough jobs
2016-03-22 11:36:36	2016-03-22 11:40:15			Postdoc							Biomedical sciences (cell biology, developmental biology, molecular biology, bioinformatics etc)							Europe (non-UK)				2	30 - 34	1 - 3 years	46 - 50		5		51,000 - 60,000				Not very comfortable - I don't make enough money		Not very comfortable - It's too competitive, and there aren't enough jobs
2016-03-22 11:36:50	2016-03-22 11:38:44			Postdoc							Biomedical sciences (cell biology, developmental biology, molecular biology, bioinformatics etc)						UK					1	30 - 34	Under a year	41 - 45		Last week was not a normal week. I usually work [specify] days per week	5	31,000 - 35,000						Not very comfortable - It's too competitive, and there aren't enough jobs
2016-03-22 11:26:38	2016-03-22 11:37:59	PhD researcher										Biology (ecology, evolution etc)					UK					1	25 - 29	1 - 3 years	35 - 40		6		PhD stipend 13,000 - 18,000 (tax free)
2016-03-22 11:33:35	2016-03-22 11:38:05	PhD researcher									Biomedical sciences (cell biology, developmental biology, molecular biology, bioinformatics etc)						UK					1	25 - 29	1 - 3 years	46 - 50		6		PhD stipend 13,000 - 18,000 (tax free)						Not very comfortable - It's too competitive, and there aren't enough jobs
2016-03-22 11:34:16	2016-03-22 11:35:15	PhD researcher									Biomedical sciences (cell biology, developmental biology, molecular biology, bioinformatics etc)						UK					1	Under 25	Under a year	35 - 40		5		PhD stipend 13,000 - 18,000 (tax free)						Not very comfortable - It's too competitive, and there aren't enough jobs
2016-03-22 11:00:44	2016-03-22 11:34:29			Postdoc							Biomedical sciences (cell biology, developmental biology, molecular biology, bioinformatics etc)						UK					2	35 - 39	4 - 6 years	56 - 60		6		31,000 - 35,000
2016-03-22 11:22:13	2016-03-22 11:25:55										Biomedical sciences (cell biology, developmental biology, molecular biology, bioinformatics etc)						UK					2	35 - 39	Under a year	46 - 50		6		31,000 - 35,000			Not very comfortable - I can't keep working this hard
2016-03-22 11:14:22	2016-03-22 11:15:49	PhD researcher									Biomedical sciences (cell biology, developmental biology, molecular biology, bioinformatics etc)							Europe (non-UK)				2	25 - 29	4 - 6 years	41 - 45		6		PhD stipend 13,000 - 18,000 (tax free)			Not very comfortable - I can't keep working this hard	Not very comfortable - I don't make enough money		Not very comfortable - It's too competitive, and there aren't enough jobs
2016-03-22 11:11:50	2016-03-22 11:13:31	PhD researcher									Biomedical sciences (cell biology, developmental biology, molecular biology, bioinformatics etc)						UK					1	25 - 29	1 - 3 years	46 - 50		6		PhD stipend 13,000 - 18,000 (tax free)						Not very comfortable - It's too competitive, and there aren't enough jobs
2016-03-22 11:07:34	2016-03-22 11:10:38	PhD researcher									Biomedical sciences (cell biology, developmental biology, molecular biology, bioinformatics etc)	Biology (ecology, evolution etc)					UK					1	Under 25	1 - 3 years	51 - 55		5		PhD stipend 13,000 - 18,000 (tax free)			Not very comfortable - I can't keep working this hard	Not very comfortable - I don't make enough money		Not very comfortable - It's too competitive, and there aren't enough jobs
2016-03-22 10:57:33	2016-03-22 11:08:22		Post-PhD, unemployed													Tourism Management					Japan	4	35 - 39	1 - 3 years	66 - 70		7		I'm currently not paid			Not very comfortable - I can't keep working this hard	Not very comfortable - I don't make enough money		Not very comfortable - It's too competitive, and there aren't enough jobs
2016-03-22 11:04:16	2016-03-22 11:07:46	PhD researcher									Biomedical sciences (cell biology, developmental biology, molecular biology, bioinformatics etc)						UK					1	25 - 29	4 - 6 years	41 - 45		6		PhD stipend 13,000 - 18,000 (tax free)
2016-03-22 10:59:13	2016-03-22 11:03:10			Postdoc			Principal Investigator, non-permanant contract				Biomedical sciences (cell biology, developmental biology, molecular biology, bioinformatics etc)						UK					1	40 - 44	10 years or more	Fewer than 35		Fewer than 5		36,000 - 40,000					Not very comfortable - I can't, or won't, relocate	Not very comfortable - It's too competitive, and there aren't enough jobs
2016-03-22 11:00:09	2016-03-22 11:01:11			Postdoc							Biomedical sciences (cell biology, developmental biology, molecular biology, bioinformatics etc)							Europe (non-UK)				2	25 - 29	Under a year	41 - 45		5		26,000 - 30,000						Not very comfortable - It's too competitive, and there aren't enough jobs
2016-03-22 10:55:46	2016-03-22 11:00:07	PhD researcher									Biomedical sciences (cell biology, developmental biology, molecular biology, bioinformatics etc)						UK					1	25 - 29	1 - 3 years	41 - 45		5		PhD stipend 13,000 - 18,000 (tax free)				Not very comfortable - I don't make enough money	Not very comfortable - I can't, or won't, relocate	Not very comfortable - It's too competitive, and there aren't enough jobs
2016-03-22 10:47:02	2016-03-22 10:50:43	PhD researcher									Biomedical sciences (cell biology, developmental biology, molecular biology, bioinformatics etc)						UK					1	25 - 29	1 - 3 years	35 - 40		5		PhD stipend 13,000 - 18,000 (tax free)
2016-03-22 10:42:23	2016-03-22 10:44:49	PhD researcher														Epidemiology		Europe (non-UK)				2	Under 25	1 - 3 years	51 - 55		5		PhD stipend 13,000 - 18,000 (tax free)			Not very comfortable - I can't keep working this hard	Not very comfortable - I don't make enough money
2016-03-22 10:35:35	2016-03-22 10:38:52	PhD researcher														Materials	UK					1	35 - 39	1 - 3 years	46 - 50		6		PhD stipend 13,000 - 18,000 (tax free)				Not very comfortable - I don't make enough money	Not very comfortable - I can't, or won't, relocate	Not very comfortable - It's too competitive, and there aren't enough jobs
2016-03-22 10:36:00	2016-03-22 10:37:07	PhD researcher									Biomedical sciences (cell biology, developmental biology, molecular biology, bioinformatics etc)						UK					3	25 - 29	1 - 3 years	46 - 50		6		Other (please specify)	5800		Not very comfortable - I can't keep working this hard	Not very comfortable - I don't make enough money
2016-03-22 10:34:43	2016-03-22 10:36:43	PhD researcher									Biomedical sciences (cell biology, developmental biology, molecular biology, bioinformatics etc)							Europe (non-UK)				4	30 - 34	4 - 6 years	46 - 50		6		I'm currently not paid					Not very comfortable - I can't, or won't, relocate
2016-03-22 10:31:46	2016-03-22 10:33:42					Lecturer, short-term contract					Biomedical sciences (cell biology, developmental biology, molecular biology, bioinformatics etc)						UK					1	30 - 34	1 - 3 years	41 - 45		5		36,000 - 40,000				Not very comfortable - I don't make enough money
2016-03-22 10:17:54	2016-03-22 10:21:38	PhD researcher									Biomedical sciences (cell biology, developmental biology, molecular biology, bioinformatics etc)							Europe (non-UK)				3	30 - 34	1 - 3 years	41 - 45		5		21,000 - 25,000		Comfortable
2016-03-22 10:07:31	2016-03-22 10:09:33			Postdoc							Biomedical sciences (cell biology, developmental biology, molecular biology, bioinformatics etc)						UK					2	25 - 29	1 - 3 years	56 - 60		6		31,000 - 35,000			Not very comfortable - I can't keep working this hard	Not very comfortable - I don't make enough money		Not very comfortable - It's too competitive, and there aren't enough jobs
2016-03-22 10:03:16	2016-03-22 10:06:22										Biomedical sciences (cell biology, developmental biology, molecular biology, bioinformatics etc)							Europe (non-UK)				1	Under 25	1 - 3 years	51 - 55		5		PhD stipend 13,000 - 18,000 (tax free)						Not very comfortable - It's too competitive, and there aren't enough jobs
2016-03-22 09:42:30	2016-03-22 10:04:30	PhD researcher							I have left academia, but I am filling out this survey according to my most recent post (please indicate)		Biomedical sciences (cell biology, developmental biology, molecular biology, bioinformatics etc)						UK					2	25 - 29	1 - 3 years	46 - 50		6		PhD stipend 13,000 - 18,000 (tax free)			Not very comfortable - I can't keep working this hard	Not very comfortable - I don't make enough money		Not very comfortable - It's too competitive, and there aren't enough jobs
2016-03-22 09:57:14	2016-03-22 09:59:14		Post-PhD, unemployed								Biomedical sciences (cell biology, developmental biology, molecular biology, bioinformatics etc)						UK					1	25 - 29	Under a year	Last week was not a normal week. I usually work [specify] hours per week	60	Last week was not a normal week. I usually work [specify] days per week	7	I'm currently not paid
2016-03-22 09:56:28	2016-03-22 09:59:01			Postdoc								Biology (ecology, evolution etc)						Europe (non-UK)				2	25 - 29	1 - 3 years	56 - 60		6		31,000 - 35,000			Not very comfortable - I can't keep working this hard			Not very comfortable - It's too competitive, and there aren't enough jobs
2016-03-22 09:55:00	2016-03-22 09:58:23	PhD researcher									Biomedical sciences (cell biology, developmental biology, molecular biology, bioinformatics etc)							Europe (non-UK)				3	25 - 29	1 - 3 years	66 - 70		7		PhD stipend 13,000 - 18,000 (tax free)						Not very comfortable - It's too competitive, and there aren't enough jobs
2016-03-22 09:53:27	2016-03-22 09:56:51	PhD researcher									Biomedical sciences (cell biology, developmental biology, molecular biology, bioinformatics etc)						UK					2	25 - 29	Under a year	46 - 50		7		PhD stipend 13,000 - 18,000 (tax free)				Not very comfortable - I don't make enough money		Not very comfortable - It's too competitive, and there aren't enough jobs
2016-03-22 09:49:53	2016-03-22 09:56:40	PhD researcher									Biomedical sciences (cell biology, developmental biology, molecular biology, bioinformatics etc)						UK					4	25 - 29	1 - 3 years	46 - 50		7		Other (please specify)	£23,000 (tax free)		Not very comfortable - I can't keep working this hard			Not very comfortable - It's too competitive, and there aren't enough jobs
2016-03-22 09:43:44	2016-03-22 09:46:33	PhD researcher														Global health					Kenya	4	30 - 34	1 - 3 years	35 - 40		5		PhD stipend 13,000 - 18,000 (tax free)				Not very comfortable - I don't make enough money
2016-03-22 09:39:12	2016-03-22 09:40:32	PhD researcher														Earth sciences	UK					2	25 - 29	1 - 3 years	35 - 40		6		PhD stipend 13,000 - 18,000 (tax free)						Not very comfortable - It's too competitive, and there aren't enough jobs
2016-03-22 09:27:34	2016-03-22 09:28:48																	Europe (non-UK)				2	25 - 29	Under a year	35 - 40		5		I'm currently not paid			Not very comfortable - I can't keep working this hard	Not very comfortable - I don't make enough money		Not very comfortable - It's too competitive, and there aren't enough jobs
2016-03-22 09:20:01	2016-03-22 09:23:19	PhD researcher									Biomedical sciences (cell biology, developmental biology, molecular biology, bioinformatics etc)										Hong Kong	3	30 - 34	1 - 3 years	Last week was not a normal week. I usually work [specify] hours per week	40	Last week was not a normal week. I usually work [specify] days per week	6	PhD stipend 13,000 - 18,000 (tax free)				Not very comfortable - I don't make enough money		Not very comfortable - It's too competitive, and there aren't enough jobs
2016-03-22 09:19:23	2016-03-22 09:22:03	PhD researcher									Biomedical sciences (cell biology, developmental biology, molecular biology, bioinformatics etc)							Europe (non-UK)				1	25 - 29	1 - 3 years	41 - 45		5		Other (please specify)	14.000 (tax not free)			Not very comfortable - I don't make enough money		Not very comfortable - It's too competitive, and there aren't enough jobs
2016-03-22 09:09:06	2016-03-22 09:11:18	PhD researcher												Chemistry			UK					1	25 - 29	4 - 6 years	56 - 60		7		PhD stipend 13,000 - 18,000 (tax free)						Not very comfortable - It's too competitive, and there aren't enough jobs
2016-03-22 09:07:19	2016-03-22 09:11:07	PhD researcher									Biomedical sciences (cell biology, developmental biology, molecular biology, bioinformatics etc)						UK					1	25 - 29	1 - 3 years	Fewer than 35		5		PhD stipend 13,000 - 18,000 (tax free)
2016-03-22 09:05:15	2016-03-22 09:10:10	PhD researcher									Biomedical sciences (cell biology, developmental biology, molecular biology, bioinformatics etc)							Europe (non-UK)				1	25 - 29	4 - 6 years	51 - 55		6		Other (please specify)	€1000 per month net tax on part-time research assistant contract. Phd stipend finished 4 months ago (€16000 tax free)					Not very comfortable - It's too competitive, and there aren't enough jobs
2016-03-22 09:05:30	2016-03-22 09:07:52	PhD researcher									Biomedical sciences (cell biology, developmental biology, molecular biology, bioinformatics etc)						UK					3	25 - 29	Under a year	Fewer than 35		5		PhD stipend 18,000 - 20,000 (tax free)		Comfortable				Not very comfortable - It's too competitive, and there aren't enough jobs
2016-03-22 09:03:21	2016-03-22 09:08:01	PhD researcher									Biomedical sciences (cell biology, developmental biology, molecular biology, bioinformatics etc)							Europe (non-UK)				1	25 - 29	1 - 3 years	51 - 55		6		51,000 - 60,000						Not very comfortable - It's too competitive, and there aren't enough jobs
2016-03-22 08:57:33	2016-03-22 09:00:18	PhD researcher									Biomedical sciences (cell biology, developmental biology, molecular biology, bioinformatics etc)						UK					1	Under 25	1 - 3 years	56 - 60		6		I'm currently not paid				Not very comfortable - I don't make enough money
2016-03-22 08:54:01	2016-03-22 08:56:35			Postdoc										Chemistry				Europe (non-UK)				2	30 - 34	4 - 6 years	46 - 50		5		31,000 - 35,000						Not very comfortable - It's too competitive, and there aren't enough jobs
2016-03-22 08:45:21	2016-03-22 08:48:07	PhD researcher														veterinary medicine		Europe (non-UK)				3	25 - 29	1 - 3 years	41 - 45		5		PhD stipend 13,000 - 18,000 (tax free)			Not very comfortable - I can't keep working this hard	Not very comfortable - I don't make enough money		Not very comfortable - It's too competitive, and there aren't enough jobs
2016-03-22 08:40:40	2016-03-22 08:44:22	PhD researcher														Business economy		Europe (non-UK)				1	25 - 29	Under a year	35 - 40		5		26,000 - 30,000		Comfortable
2016-03-22 08:36:26	2016-03-22 08:41:12	PhD researcher									Biomedical sciences (cell biology, developmental biology, molecular biology, bioinformatics etc)							Europe (non-UK)				1	Under 25	Under a year	Last week was not a normal week. I usually work [specify] hours per week	45	Last week was not a normal week. I usually work [specify] days per week	5	PhD stipend 13,000 - 18,000 (tax free)				Not very comfortable - I don't make enough money
2016-03-22 08:34:43	2016-03-22 08:39:39	PhD researcher														Parasitology, epidemiology		Europe (non-UK)				1	25 - 29	1 - 3 years	46 - 50		6		PhD stipend 18,000 - 20,000 (tax free)		Comfortable	Not very comfortable - I can't keep working this hard	Not very comfortable - I don't make enough money
2016-03-22 08:36:33	2016-03-22 08:39:32	PhD researcher									Biomedical sciences (cell biology, developmental biology, molecular biology, bioinformatics etc)		Physics				UK					2	25 - 29	1 - 3 years	51 - 55		6		PhD stipend 13,000 - 18,000 (tax free)				Not very comfortable - I don't make enough money		Not very comfortable - It's too competitive, and there aren't enough jobs
2016-03-22 08:37:28	2016-03-22 08:39:25	PhD researcher												Chemistry			UK					1	25 - 29	1 - 3 years	35 - 40		5		PhD stipend 13,000 - 18,000 (tax free)				Not very comfortable - I don't make enough money
2016-03-22 08:20:51	2016-03-22 08:22:57	PhD researcher												Chemistry			UK					3	25 - 29	1 - 3 years	56 - 60		6		PhD stipend 13,000 - 18,000 (tax free)			Not very comfortable - I can't keep working this hard	Not very comfortable - I don't make enough money	Not very comfortable - I can't, or won't, relocate	Not very comfortable - It's too competitive, and there aren't enough jobs
2016-03-22 08:11:56	2016-03-22 08:21:32											Biology (ecology, evolution etc)						Europe (non-UK)				1	25 - 29	1 - 3 years	35 - 40		5		PhD stipend 13,000 - 18,000 (tax free)				Not very comfortable - I don't make enough money		Not very comfortable - It's too competitive, and there aren't enough jobs
2016-03-22 08:15:16	2016-03-22 08:17:02	PhD researcher									Biomedical sciences (cell biology, developmental biology, molecular biology, bioinformatics etc)	Biology (ecology, evolution etc)						Europe (non-UK)				1	30 - 34	1 - 3 years	41 - 45		6		PhD stipend 13,000 - 18,000 (tax free)				Not very comfortable - I don't make enough money
2016-03-22 08:07:37	2016-03-22 08:16:26	PhD researcher														Earth sciences	UK					1	25 - 29	1 - 3 years	35 - 40		5		PhD stipend 13,000 - 18,000 (tax free)						Not very comfortable - It's too competitive, and there aren't enough jobs
2016-03-22 08:05:16	2016-03-22 08:08:02										Biomedical sciences (cell biology, developmental biology, molecular biology, bioinformatics etc)						UK					1	50 or older	4 - 6 years	56 - 60		5		41,000 - 45,000						Not very comfortable - It's too competitive, and there aren't enough jobs
2016-03-22 07:57:52	2016-03-22 07:59:57			Postdoc							Biomedical sciences (cell biology, developmental biology, molecular biology, bioinformatics etc)							Europe (non-UK)				1	25 - 29	Under a year	61 - 65		5		26,000 - 30,000				Not very comfortable - I don't make enough money		Not very comfortable - It's too competitive, and there aren't enough jobs
2016-03-22 07:46:36	2016-03-22 07:50:03			Postdoc							Biomedical sciences (cell biology, developmental biology, molecular biology, bioinformatics etc)	Biology (ecology, evolution etc)	Physics			Facility scientist at a core centre		Europe (non-UK)				1	30 - 34	4 - 6 years	35 - 40		Last week was not a normal week. I usually work [specify] days per week	5	41,000 - 45,000					Not very comfortable - I can't, or won't, relocate	Not very comfortable - It's too competitive, and there aren't enough jobs
2016-03-22 07:41:01	2016-03-22 07:45:17	PhD researcher										Biology (ecology, evolution etc)					UK					1	25 - 29	4 - 6 years	46 - 50		6		PhD stipend 13,000 - 18,000 (tax free)				Not very comfortable - I don't make enough money	Not very comfortable - I can't, or won't, relocate	Not very comfortable - It's too competitive, and there aren't enough jobs
2016-03-22 07:43:05	2016-03-22 07:44:53	PhD researcher											Physics				UK					2	Under 25	1 - 3 years	More than 70		Last week was not a normal week. I usually work [specify] days per week	5	PhD stipend 13,000 - 18,000 (tax free)			Not very comfortable - I can't keep working this hard			Not very comfortable - It's too competitive, and there aren't enough jobs
2016-03-22 07:39:29	2016-03-22 07:41:16	PhD researcher										Biology (ecology, evolution etc)						Europe (non-UK)				1	30 - 34	1 - 3 years	41 - 45		6		21,000 - 25,000			Not very comfortable - I can't keep working this hard		Not very comfortable - I can't, or won't, relocate	Not very comfortable - It's too competitive, and there aren't enough jobs
2016-03-22 07:08:18	2016-03-22 07:36:07		Post-PhD, unemployed								Biomedical sciences (cell biology, developmental biology, molecular biology, bioinformatics etc)						UK					1	50 or older	10 years or more	Fewer than 35		Fewer than 5		I'm currently not paid
2016-03-22 07:25:23	2016-03-22 07:26:59	PhD researcher									Biomedical sciences (cell biology, developmental biology, molecular biology, bioinformatics etc)						UK					1	Under 25	Under a year	35 - 40		5		PhD stipend 13,000 - 18,000 (tax free)						Not very comfortable - It's too competitive, and there aren't enough jobs
2016-03-22 07:19:30	2016-03-22 07:20:31			Postdoc							Biomedical sciences (cell biology, developmental biology, molecular biology, bioinformatics etc)						UK					1	30 - 34	1 - 3 years	35 - 40		6		31,000 - 35,000			Not very comfortable - I can't keep working this hard	Not very comfortable - I don't make enough money	Not very comfortable - I can't, or won't, relocate	Not very comfortable - It's too competitive, and there aren't enough jobs
2016-03-22 07:12:04	2016-03-22 07:14:25	PhD researcher									Biomedical sciences (cell biology, developmental biology, molecular biology, bioinformatics etc)							Europe (non-UK)				1	25 - 29	1 - 3 years	51 - 55		6		PhD stipend 13,000 - 18,000 (tax free)
2016-03-22 07:03:34	2016-03-22 07:14:16	PhD researcher									Biomedical sciences (cell biology, developmental biology, molecular biology, bioinformatics etc)						UK					1	Under 25	4 - 6 years	More than 70		7		36,000 - 40,000
2016-03-22 07:05:58	2016-03-22 07:09:28	PhD researcher									Biomedical sciences (cell biology, developmental biology, molecular biology, bioinformatics etc)						UK					2	25 - 29	1 - 3 years	41 - 45		5		PhD stipend 13,000 - 18,000 (tax free)					Not very comfortable - I can't, or won't, relocate	Not very comfortable - It's too competitive, and there aren't enough jobs
2016-03-22 07:02:15	2016-03-22 07:04:19	PhD researcher										Biology (ecology, evolution etc)					UK					1	Under 25	Under a year	Last week was not a normal week. I usually work [specify] hours per week	45	Last week was not a normal week. I usually work [specify] days per week	5	PhD stipend 13,000 - 18,000 (tax free)			Not very comfortable - I can't keep working this hard	Not very comfortable - I don't make enough money		Not very comfortable - It's too competitive, and there aren't enough jobs
2016-03-22 06:47:57	2016-03-22 06:49:02		Post-PhD, unemployed								Biomedical sciences (cell biology, developmental biology, molecular biology, bioinformatics etc)						UK					1	25 - 29	Under a year	Fewer than 35		Fewer than 5		I'm currently not paid						Not very comfortable - It's too competitive, and there aren't enough jobs
2016-03-22 06:40:44	2016-03-22 06:42:24			Postdoc							Biomedical sciences (cell biology, developmental biology, molecular biology, bioinformatics etc)						UK					1	25 - 29	1 - 3 years	61 - 65		7		26,000 - 30,000			Not very comfortable - I can't keep working this hard
2016-03-22 06:28:55	2016-03-22 06:30:31	PhD researcher										Biology (ecology, evolution etc)					UK					1	Under 25	1 - 3 years	51 - 55		6		PhD stipend 13,000 - 18,000 (tax free)			Not very comfortable - I can't keep working this hard	Not very comfortable - I don't make enough money	Not very comfortable - I can't, or won't, relocate	Not very comfortable - It's too competitive, and there aren't enough jobs
2016-03-22 06:24:38	2016-03-22 06:26:34	PhD researcher									Biomedical sciences (cell biology, developmental biology, molecular biology, bioinformatics etc)						UK					2	25 - 29	1 - 3 years	41 - 45		5		PhD stipend 13,000 - 18,000 (tax free)				Not very comfortable - I don't make enough money	Not very comfortable - I can't, or won't, relocate	Not very comfortable - It's too competitive, and there aren't enough jobs
2016-03-22 06:23:30	2016-03-22 06:25:26										Biomedical sciences (cell biology, developmental biology, molecular biology, bioinformatics etc)							Europe (non-UK)				2	25 - 29	1 - 3 years	51 - 55		6		81,000 - 100,000		Comfortable
2016-03-22 06:11:05	2016-03-22 06:15:15	PhD researcher														health service research (palliative care)	UK					2	25 - 29	Under a year	46 - 50		5		31,000 - 35,000			Not very comfortable - I can't keep working this hard			Not very comfortable - It's too competitive, and there aren't enough jobs
2016-03-22 05:33:29	2016-03-22 05:35:39											Biology (ecology, evolution etc)						Europe (non-UK)				2	25 - 29	Under a year	41 - 45		5		Other (please specify)	28000, tax free (fellow)	Comfortable
2016-03-22 05:20:36	2016-03-22 05:22:09			Postdoc												psychology					Australia	2	25 - 29	1 - 3 years	41 - 45		5		46,000 - 50,000		Comfortable
2016-03-22 05:00:48	2016-03-22 05:03:24	PhD researcher									Biomedical sciences (cell biology, developmental biology, molecular biology, bioinformatics etc)						UK					1	25 - 29	Under a year	Last week was not a normal week. I usually work [specify] hours per week	45	Last week was not a normal week. I usually work [specify] days per week	5	I'm currently not paid						Not very comfortable - It's too competitive, and there aren't enough jobs
2016-03-22 04:41:45	2016-03-22 04:45:10			Postdoc												materials science					Japan	3	25 - 29	1 - 3 years	Last week was not a normal week. I usually work [specify] hours per week	50	Last week was not a normal week. I usually work [specify] days per week	6	41,000 - 45,000						Not very comfortable - It's too competitive, and there aren't enough jobs
2016-03-22 04:35:01	2016-03-22 04:39:41	PhD researcher									Biomedical sciences (cell biology, developmental biology, molecular biology, bioinformatics etc)										Singapore	2	25 - 29	1 - 3 years	61 - 65		6		PhD stipend 18,000 - 20,000 (tax free)				Not very comfortable - I don't make enough money		Not very comfortable - It's too competitive, and there aren't enough jobs
2016-03-22 02:48:52	2016-03-22 02:51:01			Postdoc							Biomedical sciences (cell biology, developmental biology, molecular biology, bioinformatics etc)								US			2	30 - 34	1 - 3 years	46 - 50		5		26,000 - 30,000			Not very comfortable - I can't keep working this hard	Not very comfortable - I don't make enough money
2016-03-22 02:42:04	2016-03-22 02:46:39			Postdoc							Biomedical sciences (cell biology, developmental biology, molecular biology, bioinformatics etc)									Canada		3	25 - 29	1 - 3 years	Last week was not a normal week. I usually work [specify] hours per week	50	Last week was not a normal week. I usually work [specify] days per week	5	21,000 - 25,000				Not very comfortable - I don't make enough money		Not very comfortable - It's too competitive, and there aren't enough jobs
2016-03-22 02:00:56	2016-03-22 02:06:08	PhD researcher									Biomedical sciences (cell biology, developmental biology, molecular biology, bioinformatics etc)						UK					2	25 - 29	1 - 3 years	51 - 55		5		PhD stipend 18,000 - 20,000 (tax free)			Not very comfortable - I can't keep working this hard			Not very comfortable - It's too competitive, and there aren't enough jobs
2016-03-22 01:44:03	2016-03-22 01:57:36	PhD researcher										Biology (ecology, evolution etc)					UK					1	Under 25	1 - 3 years	41 - 45		5		PhD stipend 13,000 - 18,000 (tax free)					Not very comfortable - I can't, or won't, relocate
2016-03-22 01:37:51	2016-03-22 01:38:45			Postdoc							Biomedical sciences (cell biology, developmental biology, molecular biology, bioinformatics etc)								US			2	25 - 29	1 - 3 years	56 - 60		7		26,000 - 30,000			Not very comfortable - I can't keep working this hard	Not very comfortable - I don't make enough money		Not very comfortable - It's too competitive, and there aren't enough jobs
2016-03-22 01:26:18	2016-03-22 01:35:27		Post-PhD, unemployed								Biomedical sciences (cell biology, developmental biology, molecular biology, bioinformatics etc)							Europe (non-UK)				1	25 - 29	Under a year	More than 70		6		PhD stipend 18,000 - 20,000 (tax free)
2016-03-22 01:28:35	2016-03-22 01:32:20	PhD researcher									Biomedical sciences (cell biology, developmental biology, molecular biology, bioinformatics etc)											2	25 - 29	1 - 3 years	41 - 45		6		PhD stipend 18,000 - 20,000 (tax free)			Not very comfortable - I can't keep working this hard
2016-03-22 01:29:40	2016-03-22 01:31:14			Postdoc									Physics			Atmospheric science	UK					4	30 - 34	4 - 6 years	46 - 50		6		31,000 - 35,000						Not very comfortable - It's too competitive, and there aren't enough jobs
2016-03-22 00:40:08	2016-03-22 00:45:04										Biomedical sciences (cell biology, developmental biology, molecular biology, bioinformatics etc)							Europe (non-UK)				1	25 - 29	1 - 3 years	41 - 45		5		PhD stipend 13,000 - 18,000 (tax free)						Not very comfortable - It's too competitive, and there aren't enough jobs
2016-03-22 00:36:56	2016-03-22 00:39:58			Postdoc							Biomedical sciences (cell biology, developmental biology, molecular biology, bioinformatics etc)									Canada		2	25 - 29	Under a year	41 - 45		6		26,000 - 30,000		Comfortable
2016-03-22 00:35:10	2016-03-22 00:36:20	PhD researcher									Biomedical sciences (cell biology, developmental biology, molecular biology, bioinformatics etc)						UK					1	Under 25	Under a year	41 - 45		5		PhD stipend 18,000 - 20,000 (tax free)			Not very comfortable - I can't keep working this hard
2016-03-22 00:31:00	2016-03-22 00:36:07	PhD researcher									Biomedical sciences (cell biology, developmental biology, molecular biology, bioinformatics etc)									Canada		2	25 - 29	1 - 3 years	61 - 65		6		Other (please specify)	10000 GBP		Not very comfortable - I can't keep working this hard	Not very comfortable - I don't make enough money
2016-03-22 00:22:54	2016-03-22 00:25:34	PhD researcher									Biomedical sciences (cell biology, developmental biology, molecular biology, bioinformatics etc)										Switzerland	2	25 - 29	4 - 6 years	46 - 50		6		41,000 - 45,000			Not very comfortable - I can't keep working this hard			Not very comfortable - It's too competitive, and there aren't enough jobs
2016-03-22 00:22:55	2016-03-22 00:24:45		Post-PhD, unemployed								Biomedical sciences (cell biology, developmental biology, molecular biology, bioinformatics etc)								US			1	35 - 39	7 - 9 years	Fewer than 35		Fewer than 5		I'm currently not paid						Not very comfortable - It's too competitive, and there aren't enough jobs
2016-03-22 00:19:38	2016-03-22 00:22:59	PhD researcher												Chemistry				Europe (non-UK)				2	25 - 29	1 - 3 years	35 - 40		5		26,000 - 30,000						Not very comfortable - It's too competitive, and there aren't enough jobs
2016-03-22 00:18:38	2016-03-22 00:20:21	PhD researcher									Biomedical sciences (cell biology, developmental biology, molecular biology, bioinformatics etc)							Europe (non-UK)				1	Under 25	Under a year	51 - 55		5		PhD stipend 13,000 - 18,000 (tax free)		Comfortable
2016-03-22 00:12:24	2016-03-22 00:14:16							Principal Investigator, permanant contract			Biomedical sciences (cell biology, developmental biology, molecular biology, bioinformatics etc)									Canada		2	30 - 34	1 - 3 years	56 - 60		6		41,000 - 45,000			Not very comfortable - I can't keep working this hard
2016-03-22 00:02:24	2016-03-22 00:04:41	PhD researcher											Physics				UK					1	25 - 29	4 - 6 years	51 - 55		7		PhD stipend 13,000 - 18,000 (tax free)			Not very comfortable - I can't keep working this hard	Not very comfortable - I don't make enough money		Not very comfortable - It's too competitive, and there aren't enough jobs
2016-03-21 23:48:43	2016-03-21 23:51:27	PhD researcher									Biomedical sciences (cell biology, developmental biology, molecular biology, bioinformatics etc)						UK					4	25 - 29	1 - 3 years	56 - 60		6		PhD stipend 13,000 - 18,000 (tax free)					Not very comfortable - I can't, or won't, relocate
2016-03-21 23:49:06	2016-03-21 23:50:37	PhD researcher										Biology (ecology, evolution etc)					UK					2	30 - 34	4 - 6 years	More than 70		7		I'm currently not paid			Not very comfortable - I can't keep working this hard
2016-03-21 23:42:55	2016-03-21 23:49:29	PhD researcher									Biomedical sciences (cell biology, developmental biology, molecular biology, bioinformatics etc)						UK					2	25 - 29	1 - 3 years	41 - 45		5		21,000 - 25,000						Not very comfortable - It's too competitive, and there aren't enough jobs
2016-03-21 23:37:35	2016-03-21 23:39:20	PhD researcher									Biomedical sciences (cell biology, developmental biology, molecular biology, bioinformatics etc)						UK					4	25 - 29	Under a year	41 - 45		5		PhD stipend 13,000 - 18,000 (tax free)			Not very comfortable - I can't keep working this hard	Not very comfortable - I don't make enough money		Not very comfortable - It's too competitive, and there aren't enough jobs
2016-03-21 23:31:45	2016-03-21 23:38:30			Postdoc							Biomedical sciences (cell biology, developmental biology, molecular biology, bioinformatics etc)						UK					1	25 - 29	Under a year	51 - 55		6		26,000 - 30,000
2016-03-21 23:34:35	2016-03-21 23:38:37			Postdoc							Biomedical sciences (cell biology, developmental biology, molecular biology, bioinformatics etc)						UK					1	30 - 34	4 - 6 years	46 - 50		5		31,000 - 35,000			Not very comfortable - I can't keep working this hard	Not very comfortable - I don't make enough money	Not very comfortable - I can't, or won't, relocate	Not very comfortable - It's too competitive, and there aren't enough jobs
2016-03-21 23:33:54	2016-03-21 23:35:34										Biomedical sciences (cell biology, developmental biology, molecular biology, bioinformatics etc)							Europe (non-UK)				1	25 - 29	1 - 3 years	Last week was not a normal week. I usually work [specify] hours per week	50	Last week was not a normal week. I usually work [specify] days per week	6	PhD stipend 13,000 - 18,000 (tax free)				Not very comfortable - I don't make enough money
2016-03-21 23:13:46	2016-03-21 23:35:15				Postdoc, between contracts						Biomedical sciences (cell biology, developmental biology, molecular biology, bioinformatics etc)						UK			Canada		2	30 - 34	1 - 3 years	41 - 45		5		26,000 - 30,000			Not very comfortable - I can't keep working this hard	Not very comfortable - I don't make enough money	Not very comfortable - I can't, or won't, relocate	Not very comfortable - It's too competitive, and there aren't enough jobs
2016-03-21 23:12:59	2016-03-21 23:34:41			Postdoc			Principal Investigator, non-permanant contract									Clinical	UK					1	45 - 49	1 - 3 years	35 - 40		5		36,000 - 40,000		Comfortable			Not very comfortable - I can't, or won't, relocate	Not very comfortable - It's too competitive, and there aren't enough jobs
2016-03-21 23:17:34	2016-03-21 23:30:37	PhD researcher									Biomedical sciences (cell biology, developmental biology, molecular biology, bioinformatics etc)						UK					2	25 - 29	1 - 3 years	More than 70		7		PhD stipend 18,000 - 20,000 (tax free)
2016-03-21 23:23:18	2016-03-21 23:27:35	PhD researcher									Biomedical sciences (cell biology, developmental biology, molecular biology, bioinformatics etc)							Europe (non-UK)				1	Under 25	1 - 3 years	56 - 60		6		PhD stipend 13,000 - 18,000 (tax free)				Not very comfortable - I don't make enough money
2016-03-21 23:24:48	2016-03-21 23:25:46			Postdoc												cognitive neuroscience	UK					1	25 - 29	Under a year	35 - 40		5		31,000 - 35,000		Comfortable
2016-03-21 23:19:18	2016-03-21 23:25:26			Postdoc							Biomedical sciences (cell biology, developmental biology, molecular biology, bioinformatics etc)							Europe (non-UK)				1	30 - 34	4 - 6 years	51 - 55		6		36,000 - 40,000					Not very comfortable - I can't, or won't, relocate
2016-03-21 23:11:48	2016-03-21 23:14:10	PhD researcher									Biomedical sciences (cell biology, developmental biology, molecular biology, bioinformatics etc)							Europe (non-UK)				1	Under 25	1 - 3 years	46 - 50		5		Other (please specify)	PhD scholarship 5,000 (tax free)					Not very comfortable - It's too competitive, and there aren't enough jobs
2016-03-21 23:11:53	2016-03-21 23:13:30	PhD researcher									Biomedical sciences (cell biology, developmental biology, molecular biology, bioinformatics etc)							Europe (non-UK)				1	25 - 29	4 - 6 years	51 - 55		6		PhD stipend 13,000 - 18,000 (tax free)						Not very comfortable - It's too competitive, and there aren't enough jobs
2016-03-21 23:02:32	2016-03-21 23:04:24			Postdoc							Biomedical sciences (cell biology, developmental biology, molecular biology, bioinformatics etc)						UK					2	25 - 29	Under a year	41 - 45		5		31,000 - 35,000
2016-03-21 22:53:51	2016-03-21 23:00:57							Principal Investigator, permanant contract								Engineering					Brazil	1	35 - 39	4 - 6 years	41 - 45		6		21,000 - 25,000		Comfortable
2016-03-21 22:55:29	2016-03-21 22:58:03			Postdoc								Biology (ecology, evolution etc)					UK					1	30 - 34	4 - 6 years	41 - 45		6		26,000 - 30,000			Not very comfortable - I can't keep working this hard	Not very comfortable - I don't make enough money		Not very comfortable - It's too competitive, and there aren't enough jobs
2016-03-21 22:52:22	2016-03-21 22:53:26	PhD researcher									Biomedical sciences (cell biology, developmental biology, molecular biology, bioinformatics etc)						UK					1	Under 25	Under a year	41 - 45		5		PhD stipend 13,000 - 18,000 (tax free)					Not very comfortable - I can't, or won't, relocate	Not very comfortable - It's too competitive, and there aren't enough jobs
2016-03-21 22:42:16	2016-03-21 22:46:31	PhD researcher									Biomedical sciences (cell biology, developmental biology, molecular biology, bioinformatics etc)							Europe (non-UK)				2	30 - 34	1 - 3 years	51 - 55		7		PhD stipend 13,000 - 18,000 (tax free)			Not very comfortable - I can't keep working this hard	Not very comfortable - I don't make enough money		Not very comfortable - It's too competitive, and there aren't enough jobs
2016-03-21 22:44:04	2016-03-21 22:46:26	PhD researcher									Biomedical sciences (cell biology, developmental biology, molecular biology, bioinformatics etc)						UK					1	25 - 29	4 - 6 years	66 - 70		7		21,000 - 25,000			Not very comfortable - I can't keep working this hard			Not very comfortable - It's too competitive, and there aren't enough jobs
2016-03-21 22:43:54	2016-03-21 22:44:40	PhD researcher									Biomedical sciences (cell biology, developmental biology, molecular biology, bioinformatics etc)						UK					1	Under 25	1 - 3 years	41 - 45		5		PhD stipend 13,000 - 18,000 (tax free)				Not very comfortable - I don't make enough money	Not very comfortable - I can't, or won't, relocate	Not very comfortable - It's too competitive, and there aren't enough jobs
2016-03-21 22:40:00	2016-03-21 22:44:07										Biomedical sciences (cell biology, developmental biology, molecular biology, bioinformatics etc)						UK					1	25 - 29	4 - 6 years	35 - 40		5		51,000 - 60,000						Not very comfortable - It's too competitive, and there aren't enough jobs
2016-03-21 22:40:40	2016-03-21 22:42:56	PhD researcher									Biomedical sciences (cell biology, developmental biology, molecular biology, bioinformatics etc)						UK					1	25 - 29	1 - 3 years	56 - 60		6		PhD stipend 18,000 - 20,000 (tax free)			Not very comfortable - I can't keep working this hard	Not very comfortable - I don't make enough money
2016-03-21 22:39:37	2016-03-21 22:41:24		Post-PhD, unemployed								Biomedical sciences (cell biology, developmental biology, molecular biology, bioinformatics etc)							Europe (non-UK)				1	30 - 34	Under a year	41 - 45		5		I'm currently not paid						Not very comfortable - It's too competitive, and there aren't enough jobs
2016-03-21 22:39:45	2016-03-21 22:40:43	PhD researcher										Biology (ecology, evolution etc)					UK					1	25 - 29	1 - 3 years	66 - 70		7		PhD stipend 13,000 - 18,000 (tax free)			Not very comfortable - I can't keep working this hard	Not very comfortable - I don't make enough money		Not very comfortable - It's too competitive, and there aren't enough jobs
2016-03-21 22:32:58	2016-03-21 22:36:42	PhD researcher									Biomedical sciences (cell biology, developmental biology, molecular biology, bioinformatics etc)						UK					3	25 - 29	1 - 3 years	46 - 50		5		PhD stipend 13,000 - 18,000 (tax free)			Not very comfortable - I can't keep working this hard	Not very comfortable - I don't make enough money		Not very comfortable - It's too competitive, and there aren't enough jobs
2016-03-21 22:33:42	2016-03-21 22:36:42			Postdoc							Biomedical sciences (cell biology, developmental biology, molecular biology, bioinformatics etc)										Austtalia	5 or more	30 - 34	1 - 3 years	51 - 55		7		81,000 - 100,000			Not very comfortable - I can't keep working this hard	Not very comfortable - I don't make enough money
2016-03-21 22:19:06	2016-03-21 22:22:36	PhD researcher									Biomedical sciences (cell biology, developmental biology, molecular biology, bioinformatics etc)										Finland	3	25 - 29	Under a year	56 - 60		7		21,000 - 25,000		Comfortable
2016-03-21 22:19:29	2016-03-21 22:20:16			Postdoc							Biomedical sciences (cell biology, developmental biology, molecular biology, bioinformatics etc)							Europe (non-UK)				2	25 - 29	1 - 3 years	41 - 45		5		21,000 - 25,000			Not very comfortable - I can't keep working this hard	Not very comfortable - I don't make enough money		Not very comfortable - It's too competitive, and there aren't enough jobs
2016-03-21 22:18:24	2016-03-21 22:19:45	PhD researcher									Biomedical sciences (cell biology, developmental biology, molecular biology, bioinformatics etc)						UK					1	Under 25	1 - 3 years	46 - 50		5		Other (please specify)	21000 stipend tax free					Not very comfortable - It's too competitive, and there aren't enough jobs
2016-03-21 22:15:39	2016-03-21 22:17:53	PhD researcher				Lecturer, short-term contract					Biomedical sciences (cell biology, developmental biology, molecular biology, bioinformatics etc)						UK					1	Under 25	1 - 3 years	46 - 50		5		PhD stipend 13,000 - 18,000 (tax free)			Not very comfortable - I can't keep working this hard	Not very comfortable - I don't make enough money		Not very comfortable - It's too competitive, and there aren't enough jobs
2016-03-21 22:08:43	2016-03-21 22:10:13			Postdoc												Earth Science		Europe (non-UK)				2	25 - 29	1 - 3 years	46 - 50		5		26,000 - 30,000				Not very comfortable - I don't make enough money		Not very comfortable - It's too competitive, and there aren't enough jobs
2016-03-21 21:57:34	2016-03-21 21:58:35			Postdoc							Biomedical sciences (cell biology, developmental biology, molecular biology, bioinformatics etc)									Canada		1	30 - 34	4 - 6 years	66 - 70		7		21,000 - 25,000			Not very comfortable - I can't keep working this hard	Not very comfortable - I don't make enough money
2016-03-21 21:55:25	2016-03-21 21:58:15			Postdoc							Biomedical sciences (cell biology, developmental biology, molecular biology, bioinformatics etc)						UK					1	25 - 29	Under a year	51 - 55		6		31,000 - 35,000			Not very comfortable - I can't keep working this hard	Not very comfortable - I don't make enough money		Not very comfortable - It's too competitive, and there aren't enough jobs
2016-03-21 21:50:05	2016-03-21 21:52:21	PhD researcher									Biomedical sciences (cell biology, developmental biology, molecular biology, bioinformatics etc)						UK					1	25 - 29	1 - 3 years	More than 70		7		PhD stipend 18,000 - 20,000 (tax free)			Not very comfortable - I can't keep working this hard	Not very comfortable - I don't make enough money	Not very comfortable - I can't, or won't, relocate	Not very comfortable - It's too competitive, and there aren't enough jobs
2016-03-21 21:41:14	2016-03-21 21:43:39	PhD researcher									Biomedical sciences (cell biology, developmental biology, molecular biology, bioinformatics etc)						UK					2	30 - 34	1 - 3 years	Fewer than 35		5		PhD stipend 13,000 - 18,000 (tax free)		Comfortable
2016-03-21 21:38:54	2016-03-21 21:42:53	PhD researcher									Biomedical sciences (cell biology, developmental biology, molecular biology, bioinformatics etc)						UK					2	25 - 29	1 - 3 years	35 - 40		5		Other (please specify)	Phd stipend ~23,000 tax free
2016-03-21 21:29:24	2016-03-21 21:31:45			Postdoc												Engineering	UK					1	25 - 29	1 - 3 years			5						Not very comfortable - I don't make enough money		Not very comfortable - It's too competitive, and there aren't enough jobs
2016-03-21 21:29:47	2016-03-21 21:31:45	PhD researcher									Biomedical sciences (cell biology, developmental biology, molecular biology, bioinformatics etc)						UK					1	Under 25	Under a year	35 - 40		5		PhD stipend 13,000 - 18,000 (tax free)
2016-03-21 21:21:42	2016-03-21 21:24:13								I have left academia, but I am filling out this survey according to my most recent post (please indicate)		Biomedical sciences (cell biology, developmental biology, molecular biology, bioinformatics etc)						UK					1	30 - 34	1 - 3 years	35 - 40		5		31,000 - 35,000
2016-03-21 21:21:13	2016-03-21 21:23:35			Postdoc							Biomedical sciences (cell biology, developmental biology, molecular biology, bioinformatics etc)						UK					1	25 - 29	1 - 3 years	41 - 45		6		31,000 - 35,000					Not very comfortable - I can't, or won't, relocate	Not very comfortable - It's too competitive, and there aren't enough jobs
2016-03-21 21:00:30	2016-03-21 21:23:08							Principal Investigator, permanant contract			Biomedical sciences (cell biology, developmental biology, molecular biology, bioinformatics etc)							Europe (non-UK)				1	35 - 39	Under a year	Last week was not a normal week. I usually work [specify] hours per week	50	Last week was not a normal week. I usually work [specify] days per week	5	36,000 - 40,000			Not very comfortable - I can't keep working this hard
2016-03-21 21:06:21	2016-03-21 21:14:10	PhD researcher									Biomedical sciences (cell biology, developmental biology, molecular biology, bioinformatics etc)							Europe (non-UK)				1	Under 25	1 - 3 years	56 - 60		Last week was not a normal week. I usually work [specify] days per week	6	PhD stipend 13,000 - 18,000 (tax free)			Not very comfortable - I can't keep working this hard			Not very comfortable - It's too competitive, and there aren't enough jobs
2016-03-21 21:05:18	2016-03-21 21:08:30	PhD researcher									Biomedical sciences (cell biology, developmental biology, molecular biology, bioinformatics etc)							Europe (non-UK)				3	25 - 29	1 - 3 years	46 - 50		5		21,000 - 25,000			Not very comfortable - I can't keep working this hard			Not very comfortable - It's too competitive, and there aren't enough jobs
2016-03-21 20:58:53	2016-03-21 21:07:49			Postdoc												Geoscience		Europe (non-UK)				2	30 - 34	1 - 3 years	46 - 50		6		26,000 - 30,000						Not very comfortable - It's too competitive, and there aren't enough jobs
2016-03-21 21:03:01	2016-03-21 21:07:47			Postdoc							Biomedical sciences (cell biology, developmental biology, molecular biology, bioinformatics etc)						UK					1	30 - 34	Under a year	41 - 45		5		31,000 - 35,000			Not very comfortable - I can't keep working this hard	Not very comfortable - I don't make enough money		Not very comfortable - It's too competitive, and there aren't enough jobs
2016-03-21 21:01:22	2016-03-21 21:05:46			Postdoc									Physics					Europe (non-UK)				4	30 - 34	4 - 6 years	35 - 40		5		PhD stipend 18,000 - 20,000 (tax free)						Not very comfortable - It's too competitive, and there aren't enough jobs
2016-03-21 21:01:48	2016-03-21 21:04:34										Biomedical sciences (cell biology, developmental biology, molecular biology, bioinformatics etc)							Europe (non-UK)				4	35 - 39	1 - 3 years	66 - 70		5		36,000 - 40,000				Not very comfortable - I don't make enough money
2016-03-21 20:56:59	2016-03-21 21:01:31	PhD researcher									Biomedical sciences (cell biology, developmental biology, molecular biology, bioinformatics etc)						UK					3	25 - 29	4 - 6 years	51 - 55		6		PhD stipend 13,000 - 18,000 (tax free)			Not very comfortable - I can't keep working this hard	Not very comfortable - I don't make enough money
2016-03-21 20:50:59	2016-03-21 20:56:25			Postdoc								Biology (ecology, evolution etc)					UK					3	40 - 44	4 - 6 years	More than 70		7		26,000 - 30,000			Not very comfortable - I can't keep working this hard	Not very comfortable - I don't make enough money		Not very comfortable - It's too competitive, and there aren't enough jobs
2016-03-21 20:49:19	2016-03-21 20:52:52			Postdoc							Biomedical sciences (cell biology, developmental biology, molecular biology, bioinformatics etc)						UK					3	30 - 34	1 - 3 years	51 - 55		5		31,000 - 35,000			Not very comfortable - I can't keep working this hard	Not very comfortable - I don't make enough money		Not very comfortable - It's too competitive, and there aren't enough jobs
2016-03-21 20:38:00	2016-03-21 20:39:41	PhD researcher									Biomedical sciences (cell biology, developmental biology, molecular biology, bioinformatics etc)							Europe (non-UK)				2	25 - 29	1 - 3 years	46 - 50		6		PhD stipend 13,000 - 18,000 (tax free)				Not very comfortable - I don't make enough money	Not very comfortable - I can't, or won't, relocate	Not very comfortable - It's too competitive, and there aren't enough jobs
2016-03-21 20:37:32	2016-03-21 20:39:57	PhD researcher									Biomedical sciences (cell biology, developmental biology, molecular biology, bioinformatics etc)						UK					2	25 - 29	1 - 3 years	61 - 65		7		PhD stipend 13,000 - 18,000 (tax free)			Not very comfortable - I can't keep working this hard	Not very comfortable - I don't make enough money
2016-03-21 20:37:53	2016-03-21 20:39:24	PhD researcher										Biology (ecology, evolution etc)					UK					2	25 - 29	1 - 3 years	56 - 60		6		PhD stipend 13,000 - 18,000 (tax free)			Not very comfortable - I can't keep working this hard
2016-03-21 20:32:32	2016-03-21 20:35:30				Postdoc, between contracts						Biomedical sciences (cell biology, developmental biology, molecular biology, bioinformatics etc)						UK					1	35 - 39	4 - 6 years	Last week was not a normal week. I usually work [specify] hours per week	50	Last week was not a normal week. I usually work [specify] days per week	7	36,000 - 40,000			Not very comfortable - I can't keep working this hard	Not very comfortable - I don't make enough money		Not very comfortable - It's too competitive, and there aren't enough jobs
2016-03-21 20:21:28	2016-03-21 20:34:32							Principal Investigator, permanant contract			Biomedical sciences (cell biology, developmental biology, molecular biology, bioinformatics etc)						UK					1	35 - 39	1 - 3 years	41 - 45		6		51,000 - 60,000						Not very comfortable - It's too competitive, and there aren't enough jobs
2016-03-21 20:31:27	2016-03-21 20:32:26	PhD researcher									Biomedical sciences (cell biology, developmental biology, molecular biology, bioinformatics etc)						UK					1	30 - 34	1 - 3 years	51 - 55		7		PhD stipend 13,000 - 18,000 (tax free)			Not very comfortable - I can't keep working this hard	Not very comfortable - I don't make enough money	Not very comfortable - I can't, or won't, relocate	Not very comfortable - It's too competitive, and there aren't enough jobs
2016-03-21 20:17:20	2016-03-21 20:31:14										Biomedical sciences (cell biology, developmental biology, molecular biology, bioinformatics etc)							Europe (non-UK)				1	50 or older	10 years or more	Fewer than 35		Fewer than 5		21,000 - 25,000
2016-03-21 20:26:53	2016-03-21 20:29:52			Postdoc							Biomedical sciences (cell biology, developmental biology, molecular biology, bioinformatics etc)							Europe (non-UK)				1	30 - 34	1 - 3 years	46 - 50		5		PhD stipend 13,000 - 18,000 (tax free)						Not very comfortable - It's too competitive, and there aren't enough jobs
2016-03-21 20:20:46	2016-03-21 20:23:01			Postdoc										Chemistry		Medical diagnostics		Europe (non-UK)				1	30 - 34	4 - 6 years	46 - 50		5		36,000 - 40,000			Not very comfortable - I can't keep working this hard		Not very comfortable - I can't, or won't, relocate	Not very comfortable - It's too competitive, and there aren't enough jobs
2016-03-21 20:13:13	2016-03-21 20:15:38						Principal Investigator, non-permanant contract									Agriculture, biological control (interphase between ecology and agronomy)		Europe (non-UK)				4	35 - 39	Under a year	46 - 50		6		Other (please specify)	In euros 40000		Not very comfortable - I can't keep working this hard
2016-03-21 20:11:14	2016-03-21 20:12:48						Principal Investigator, non-permanant contract				Biomedical sciences (cell biology, developmental biology, molecular biology, bioinformatics etc)							Europe (non-UK)				1	40 - 44	7 - 9 years	46 - 50		6		51,000 - 60,000		Comfortable
2016-03-21 19:57:23	2016-03-21 20:01:07	PhD researcher									Biomedical sciences (cell biology, developmental biology, molecular biology, bioinformatics etc)							Europe (non-UK)				1	Under 25	Under a year	46 - 50		5		PhD stipend 13,000 - 18,000 (tax free)			Not very comfortable - I can't keep working this hard	Not very comfortable - I don't make enough money		Not very comfortable - It's too competitive, and there aren't enough jobs
2016-03-21 19:52:16	2016-03-21 19:55:27			Postdoc							Biomedical sciences (cell biology, developmental biology, molecular biology, bioinformatics etc)								US			1	30 - 34	4 - 6 years	More than 70		7		31,000 - 35,000						Not very comfortable - It's too competitive, and there aren't enough jobs
2016-03-21 19:46:33	2016-03-21 19:51:10	PhD researcher									Biomedical sciences (cell biology, developmental biology, molecular biology, bioinformatics etc)						UK	Europe (non-UK)				4	25 - 29	1 - 3 years	41 - 45		5		PhD stipend 13,000 - 18,000 (tax free)			Not very comfortable - I can't keep working this hard	Not very comfortable - I don't make enough money		Not very comfortable - It's too competitive, and there aren't enough jobs
2016-03-21 19:20:37	2016-03-21 19:41:37			Postdoc							Biomedical sciences (cell biology, developmental biology, molecular biology, bioinformatics etc)						UK					2	25 - 29	1 - 3 years	51 - 55		7		31,000 - 35,000			Not very comfortable - I can't keep working this hard	Not very comfortable - I don't make enough money
2016-03-21 19:37:45	2016-03-21 19:40:19	PhD researcher									Biomedical sciences (cell biology, developmental biology, molecular biology, bioinformatics etc)							Europe (non-UK)				2	Under 25	1 - 3 years	41 - 45		6		PhD stipend 13,000 - 18,000 (tax free)						Not very comfortable - It's too competitive, and there aren't enough jobs
2016-03-21 19:30:17	2016-03-21 19:33:19			Postdoc							Biomedical sciences (cell biology, developmental biology, molecular biology, bioinformatics etc)	Biology (ecology, evolution etc)							US			3	30 - 34	1 - 3 years	41 - 45		6		31,000 - 35,000						Not very comfortable - It's too competitive, and there aren't enough jobs
2016-03-21 19:31:06	2016-03-21 19:32:02			Postdoc							Biomedical sciences (cell biology, developmental biology, molecular biology, bioinformatics etc)						UK					1	35 - 39	4 - 6 years	35 - 40		5		31,000 - 35,000						Not very comfortable - It's too competitive, and there aren't enough jobs
2016-03-21 19:23:19	2016-03-21 19:25:44			Postdoc							Biomedical sciences (cell biology, developmental biology, molecular biology, bioinformatics etc)						UK					1	35 - 39	7 - 9 years	More than 70		7		31,000 - 35,000			Not very comfortable - I can't keep working this hard	Not very comfortable - I don't make enough money		Not very comfortable - It's too competitive, and there aren't enough jobs
2016-03-21 19:21:16	2016-03-21 19:23:02	PhD researcher										Biology (ecology, evolution etc)						Europe (non-UK)				5 or more	25 - 29	1 - 3 years	41 - 45		5		PhD stipend 13,000 - 18,000 (tax free)			Not very comfortable - I can't keep working this hard			Not very comfortable - It's too competitive, and there aren't enough jobs
2016-03-21 19:14:43	2016-03-21 19:17:19							Principal Investigator, permanant contract			Biomedical sciences (cell biology, developmental biology, molecular biology, bioinformatics etc)							Europe (non-UK)				1	35 - 39	4 - 6 years	56 - 60		6		51,000 - 60,000		Comfortable
2016-03-21 19:10:36	2016-03-21 19:11:48	PhD researcher										Biology (ecology, evolution etc)					UK					3	30 - 34	Under a year	41 - 45		6		PhD stipend 13,000 - 18,000 (tax free)						Not very comfortable - It's too competitive, and there aren't enough jobs
2016-03-21 19:02:31	2016-03-21 19:04:23	PhD researcher														Earth Sciences	UK					2	25 - 29	Under a year	56 - 60		6		PhD stipend 13,000 - 18,000 (tax free)			Not very comfortable - I can't keep working this hard	Not very comfortable - I don't make enough money		Not very comfortable - It's too competitive, and there aren't enough jobs
2016-03-21 19:02:12	2016-03-21 19:04:15			Postdoc							Biomedical sciences (cell biology, developmental biology, molecular biology, bioinformatics etc)						UK					2	30 - 34	1 - 3 years	35 - 40		5		26,000 - 30,000			Not very comfortable - I can't keep working this hard
2016-03-21 18:56:34	2016-03-21 18:59:55										Biomedical sciences (cell biology, developmental biology, molecular biology, bioinformatics etc)							Europe (non-UK)				1	30 - 34	4 - 6 years	46 - 50		5		31,000 - 35,000						Not very comfortable - It's too competitive, and there aren't enough jobs
2016-03-21 18:53:25	2016-03-21 18:55:15			Postdoc							Biomedical sciences (cell biology, developmental biology, molecular biology, bioinformatics etc)						UK					2	30 - 34	1 - 3 years	56 - 60		6		36,000 - 40,000			Not very comfortable - I can't keep working this hard
2016-03-21 18:47:55	2016-03-21 18:51:07	PhD researcher									Biomedical sciences (cell biology, developmental biology, molecular biology, bioinformatics etc)						UK					2	25 - 29	1 - 3 years	46 - 50		6		PhD stipend 13,000 - 18,000 (tax free)			Not very comfortable - I can't keep working this hard	Not very comfortable - I don't make enough money		Not very comfortable - It's too competitive, and there aren't enough jobs
2016-03-21 18:47:37	2016-03-21 18:48:46			Postdoc							Biomedical sciences (cell biology, developmental biology, molecular biology, bioinformatics etc)								US			2	35 - 39	1 - 3 years	51 - 55		7		46,000 - 50,000			Not very comfortable - I can't keep working this hard
2016-03-21 18:46:42	2016-03-21 18:48:22							Principal Investigator, permanant contract			Biomedical sciences (cell biology, developmental biology, molecular biology, bioinformatics etc)							Europe (non-UK)				1	40 - 44	10 years or more	46 - 50		5		71,000 - 80,000			Not very comfortable - I can't keep working this hard
2016-03-21 18:42:49	2016-03-21 18:44:20			Postdoc										Chemistry			UK					3	30 - 34	4 - 6 years	66 - 70		6		31,000 - 35,000						Not very comfortable - It's too competitive, and there aren't enough jobs
2016-03-21 18:38:24	2016-03-21 18:40:00	PhD researcher									Biomedical sciences (cell biology, developmental biology, molecular biology, bioinformatics etc)							Europe (non-UK)				2	30 - 34	4 - 6 years	46 - 50		6		I'm currently not paid				Not very comfortable - I don't make enough money		Not very comfortable - It's too competitive, and there aren't enough jobs
2016-03-21 18:34:51	2016-03-21 18:35:53			Postdoc							Biomedical sciences (cell biology, developmental biology, molecular biology, bioinformatics etc)								US			1	25 - 29	Under a year	51 - 55		7		41,000 - 45,000						Not very comfortable - It's too competitive, and there aren't enough jobs
2016-03-21 18:29:12	2016-03-21 18:34:58			Postdoc							Biomedical sciences (cell biology, developmental biology, molecular biology, bioinformatics etc)							Europe (non-UK)				3	30 - 34	4 - 6 years	46 - 50		6		71,000 - 80,000		Comfortable
2016-03-21 18:30:24	2016-03-21 18:33:56															Engineering/Career Guidance					QATAR	3	25 - 29	1 - 3 years	46 - 50		6		21,000 - 25,000		Comfortable
2016-03-21 18:27:17	2016-03-21 18:31:56	PhD researcher									Biomedical sciences (cell biology, developmental biology, molecular biology, bioinformatics etc)							Europe (non-UK)				1	Under 25	1 - 3 years	56 - 60		7		Other (please specify)	PhD stipend- 9379.51					Not very comfortable - It's too competitive, and there aren't enough jobs
2016-03-21 18:29:08	2016-03-21 18:31:19	PhD researcher									Biomedical sciences (cell biology, developmental biology, molecular biology, bioinformatics etc)							Europe (non-UK)				1	25 - 29	4 - 6 years	56 - 60		7		PhD stipend 13,000 - 18,000 (tax free)			Not very comfortable - I can't keep working this hard
2016-03-21 18:18:23	2016-03-21 18:20:02	PhD researcher														Economics	UK					2	30 - 34	4 - 6 years	51 - 55		7		PhD stipend 13,000 - 18,000 (tax free)
2016-03-21 17:57:47	2016-03-21 17:58:56	PhD researcher														Management	UK	Europe (non-UK)				3	25 - 29	1 - 3 years	56 - 60		7		PhD stipend 13,000 - 18,000 (tax free)			Not very comfortable - I can't keep working this hard	Not very comfortable - I don't make enough money
2016-03-21 17:54:17	2016-03-21 17:58:02	PhD researcher									Biomedical sciences (cell biology, developmental biology, molecular biology, bioinformatics etc)							Europe (non-UK)				2	25 - 29	1 - 3 years	56 - 60		7		PhD stipend 13,000 - 18,000 (tax free)
2016-03-21 17:55:23	2016-03-21 17:57:28	PhD researcher									Biomedical sciences (cell biology, developmental biology, molecular biology, bioinformatics etc)						UK					1	25 - 29	1 - 3 years	46 - 50		6		PhD stipend 13,000 - 18,000 (tax free)			Not very comfortable - I can't keep working this hard	Not very comfortable - I don't make enough money	Not very comfortable - I can't, or won't, relocate	Not very comfortable - It's too competitive, and there aren't enough jobs
2016-03-21 17:39:17	2016-03-21 17:57:27	PhD researcher									Biomedical sciences (cell biology, developmental biology, molecular biology, bioinformatics etc)										Portugal	2	25 - 29	4 - 6 years	56 - 60		6		PhD stipend 13,000 - 18,000 (tax free)
2016-03-21 17:50:45	2016-03-21 17:56:39								I have left academia, but I am filling out this survey according to my most recent post (please indicate)		Biomedical sciences (cell biology, developmental biology, molecular biology, bioinformatics etc)										Ireland	2	30 - 34	4 - 6 years	51 - 55		6		26,000 - 30,000
2016-03-21 17:52:24	2016-03-21 17:53:53	PhD researcher									Biomedical sciences (cell biology, developmental biology, molecular biology, bioinformatics etc)						UK					2	Under 25	Under a year	41 - 45		6		PhD stipend 13,000 - 18,000 (tax free)			Not very comfortable - I can't keep working this hard	Not very comfortable - I don't make enough money	Not very comfortable - I can't, or won't, relocate	Not very comfortable - It's too competitive, and there aren't enough jobs
2016-03-21 17:50:18	2016-03-21 17:52:17	PhD researcher										Biology (ecology, evolution etc)					UK					2	25 - 29	1 - 3 years	41 - 45		6		PhD stipend 13,000 - 18,000 (tax free)				Not very comfortable - I don't make enough money	Not very comfortable - I can't, or won't, relocate	Not very comfortable - It's too competitive, and there aren't enough jobs
2016-03-21 17:42:15	2016-03-21 17:47:19			Postdoc							Biomedical sciences (cell biology, developmental biology, molecular biology, bioinformatics etc)							Europe (non-UK)				2	25 - 29	1 - 3 years	41 - 45		5		21,000 - 25,000
2016-03-21 17:41:45	2016-03-21 17:44:16	PhD researcher									Biomedical sciences (cell biology, developmental biology, molecular biology, bioinformatics etc)						UK					1	25 - 29	1 - 3 years	46 - 50		5		PhD stipend 13,000 - 18,000 (tax free)			Not very comfortable - I can't keep working this hard	Not very comfortable - I don't make enough money		Not very comfortable - It's too competitive, and there aren't enough jobs
2016-03-21 17:39:40	2016-03-21 17:42:02		Post-PhD, unemployed								Biomedical sciences (cell biology, developmental biology, molecular biology, bioinformatics etc)							Europe (non-UK)				1	25 - 29	4 - 6 years	Last week was not a normal week. I usually work [specify] hours per week	46	Last week was not a normal week. I usually work [specify] days per week	6	PhD stipend 13,000 - 18,000 (tax free)			Not very comfortable - I can't keep working this hard			Not very comfortable - It's too competitive, and there aren't enough jobs
2016-03-21 17:36:13	2016-03-21 17:37:22			Postdoc								Biology (ecology, evolution etc)					UK					1	25 - 29	1 - 3 years	46 - 50		5		26,000 - 30,000				Not very comfortable - I don't make enough money
2016-03-21 17:26:51	2016-03-21 17:28:32	PhD researcher									Biomedical sciences (cell biology, developmental biology, molecular biology, bioinformatics etc)						UK					1	25 - 29	1 - 3 years	35 - 40		5		PhD stipend 13,000 - 18,000 (tax free)						Not very comfortable - It's too competitive, and there aren't enough jobs
2016-03-21 17:20:49	2016-03-21 17:22:32	PhD researcher														Neuroscience	UK					1	30 - 34	Under a year	41 - 45		5		36,000 - 40,000
2016-03-21 17:12:05	2016-03-21 17:14:00	PhD researcher									Biomedical sciences (cell biology, developmental biology, molecular biology, bioinformatics etc)									Canada		1	25 - 29	4 - 6 years	35 - 40		5		PhD stipend 18,000 - 20,000 (tax free)
2016-03-21 16:58:44	2016-03-21 17:22:23			Postdoc							Biomedical sciences (cell biology, developmental biology, molecular biology, bioinformatics etc)			Chemistry				Europe (non-UK)					40 - 44	1 - 3 years	56 - 60		5		46,000 - 50,000						Not very comfortable - It's too competitive, and there aren't enough jobs
2016-03-21 16:26:41	2016-03-21 16:58:28	PhD researcher									Biomedical sciences (cell biology, developmental biology, molecular biology, bioinformatics etc)						UK					1	25 - 29	1 - 3 years	56 - 60		6		PhD stipend 13,000 - 18,000 (tax free)			Not very comfortable - I can't keep working this hard
2016-03-21 16:51:57	2016-03-21 16:54:54				Postdoc, between contracts						Biomedical sciences (cell biology, developmental biology, molecular biology, bioinformatics etc)							Europe (non-UK)				2	30 - 34	Under a year	More than 70		7		36,000 - 40,000			Not very comfortable - I can't keep working this hard		Not very comfortable - I can't, or won't, relocate	Not very comfortable - It's too competitive, and there aren't enough jobs
2016-03-21 16:40:53	2016-03-21 16:51:49			Postdoc								Biology (ecology, evolution etc)					UK					1	30 - 34	1 - 3 years	35 - 40		5		31,000 - 35,000
2016-03-21 16:41:47	2016-03-21 16:52:05	PhD researcher									Biomedical sciences (cell biology, developmental biology, molecular biology, bioinformatics etc)							Europe (non-UK)				1	25 - 29	1 - 3 years	Last week was not a normal week. I usually work [specify] hours per week	60	Last week was not a normal week. I usually work [specify] days per week	6	Other (please specify)	PhD stipend less than 12000 (tax free)		Not very comfortable - I can't keep working this hard	Not very comfortable - I don't make enough money		Not very comfortable - It's too competitive, and there aren't enough jobs
2016-03-21 16:45:46	2016-03-21 16:49:35	PhD researcher														social science (sociolinguistics)	UK					1	35 - 39	1 - 3 years	35 - 40		5		PhD stipend 13,000 - 18,000 (tax free)						Not very comfortable - It's too competitive, and there aren't enough jobs
2016-03-21 16:42:02	2016-03-21 16:42:46	PhD researcher									Biomedical sciences (cell biology, developmental biology, molecular biology, bioinformatics etc)								US			2	30 - 34	1 - 3 years	56 - 60		7		PhD stipend 13,000 - 18,000 (tax free)			Not very comfortable - I can't keep working this hard	Not very comfortable - I don't make enough money	Not very comfortable - I can't, or won't, relocate	Not very comfortable - It's too competitive, and there aren't enough jobs
2016-03-21 16:36:07	2016-03-21 16:38:11			Postdoc							Biomedical sciences (cell biology, developmental biology, molecular biology, bioinformatics etc)							Europe (non-UK)				1	30 - 34	1 - 3 years	46 - 50		6		31,000 - 35,000			Not very comfortable - I can't keep working this hard	Not very comfortable - I don't make enough money		Not very comfortable - It's too competitive, and there aren't enough jobs
2016-03-21 16:34:22	2016-03-21 16:35:26	PhD researcher										Biology (ecology, evolution etc)					UK					1	30 - 34	1 - 3 years	56 - 60		7		PhD stipend 13,000 - 18,000 (tax free)			Not very comfortable - I can't keep working this hard
2016-03-21 16:32:41	2016-03-21 16:35:11	PhD researcher									Biomedical sciences (cell biology, developmental biology, molecular biology, bioinformatics etc)							Europe (non-UK)				1	Under 25	1 - 3 years	41 - 45		6		PhD stipend 13,000 - 18,000 (tax free)						Not very comfortable - It's too competitive, and there aren't enough jobs
2016-03-21 16:33:50	2016-03-21 16:34:49	PhD researcher									Biomedical sciences (cell biology, developmental biology, molecular biology, bioinformatics etc)							Europe (non-UK)				1	25 - 29	1 - 3 years	51 - 55		6		PhD stipend 13,000 - 18,000 (tax free)				Not very comfortable - I don't make enough money
2016-03-21 16:26:52	2016-03-21 16:29:04			Postdoc							Biomedical sciences (cell biology, developmental biology, molecular biology, bioinformatics etc)							Europe (non-UK)				2	25 - 29	4 - 6 years	35 - 40		5		26,000 - 30,000				Not very comfortable - I don't make enough money		Not very comfortable - It's too competitive, and there aren't enough jobs
2016-03-21 16:24:32	2016-03-21 16:28:28			Postdoc							Biomedical sciences (cell biology, developmental biology, molecular biology, bioinformatics etc)							Europe (non-UK)				1	25 - 29	Under a year	35 - 40		Last week was not a normal week. I usually work [specify] days per week	5	26,000 - 30,000				Not very comfortable - I don't make enough money		Not very comfortable - It's too competitive, and there aren't enough jobs
2016-03-21 16:25:47	2016-03-21 16:27:02	PhD researcher									Biomedical sciences (cell biology, developmental biology, molecular biology, bioinformatics etc)							Europe (non-UK)				1	Under 25	Under a year	41 - 45		6		PhD stipend 13,000 - 18,000 (tax free)		Comfortable
2016-03-21 16:24:35	2016-03-21 16:25:24			Postdoc							Biomedical sciences (cell biology, developmental biology, molecular biology, bioinformatics etc)										Ireland	1	25 - 29	Under a year	46 - 50		6		36,000 - 40,000						Not very comfortable - It's too competitive, and there aren't enough jobs
2016-03-21 16:14:21	2016-03-21 16:22:43			Postdoc												Geology/Geography	UK					2	30 - 34	4 - 6 years	56 - 60		6		21,000 - 25,000				Not very comfortable - I don't make enough money		Not very comfortable - It's too competitive, and there aren't enough jobs
2016-03-21 16:20:05	2016-03-21 16:21:52			Postdoc							Biomedical sciences (cell biology, developmental biology, molecular biology, bioinformatics etc)							Europe (non-UK)				1	35 - 39	1 - 3 years	35 - 40		5		21,000 - 25,000						Not very comfortable - It's too competitive, and there aren't enough jobs
2016-03-21 16:18:34	2016-03-21 16:19:49	PhD researcher										Biology (ecology, evolution etc)					UK					1	30 - 34	1 - 3 years	35 - 40		Fewer than 5		PhD stipend 13,000 - 18,000 (tax free)						Not very comfortable - It's too competitive, and there aren't enough jobs
2016-03-21 16:13:58	2016-03-21 16:16:34										Biomedical sciences (cell biology, developmental biology, molecular biology, bioinformatics etc)							Europe (non-UK)				1	35 - 39	7 - 9 years	41 - 45		5		21,000 - 25,000				Not very comfortable - I don't make enough money	Not very comfortable - I can't, or won't, relocate	Not very comfortable - It's too competitive, and there aren't enough jobs
2016-03-21 16:14:15	2016-03-21 16:16:05	PhD researcher										Biology (ecology, evolution etc)					UK				Mozambique, Tanzania	3	30 - 34	1 - 3 years	41 - 45		5		PhD stipend 13,000 - 18,000 (tax free)				Not very comfortable - I don't make enough money
2016-03-21 16:13:01	2016-03-21 16:14:29	PhD researcher														Earth and Planetary Science	UK					1	25 - 29	1 - 3 years	56 - 60		5		PhD stipend 13,000 - 18,000 (tax free)			Not very comfortable - I can't keep working this hard
2016-03-21 16:12:31	2016-03-21 16:14:20	PhD researcher									Biomedical sciences (cell biology, developmental biology, molecular biology, bioinformatics etc)							Europe (non-UK)				1	Under 25	1 - 3 years	Last week was not a normal week. I usually work [specify] hours per week	45	Last week was not a normal week. I usually work [specify] days per week	6	PhD stipend 13,000 - 18,000 (tax free)			Not very comfortable - I can't keep working this hard	Not very comfortable - I don't make enough money		Not very comfortable - It's too competitive, and there aren't enough jobs
2016-03-21 16:06:40	2016-03-21 16:08:35	PhD researcher									Biomedical sciences (cell biology, developmental biology, molecular biology, bioinformatics etc)								US			2	25 - 29	1 - 3 years	46 - 50		5		Other (please specify)	21,000 US dollars, after taxes are removed!					Not very comfortable - It's too competitive, and there aren't enough jobs
2016-03-21 16:07:31	2016-03-21 16:09:12			Postdoc												Earth Sciences	UK					2	25 - 29	Under a year	56 - 60		7		31,000 - 35,000
2016-03-21 16:06:50	2016-03-21 16:08:13	PhD researcher										Biology (ecology, evolution etc)					UK					1	25 - 29	1 - 3 years	41 - 45		5		PhD stipend 13,000 - 18,000 (tax free)						Not very comfortable - It's too competitive, and there aren't enough jobs
2016-03-21 16:02:38	2016-03-21 16:03:39	PhD researcher										Biology (ecology, evolution etc)					UK					2	25 - 29	1 - 3 years	35 - 40		5		PhD stipend 13,000 - 18,000 (tax free)				Not very comfortable - I don't make enough money		Not very comfortable - It's too competitive, and there aren't enough jobs
2016-03-21 15:52:05	2016-03-21 16:01:48	PhD researcher										Biology (ecology, evolution etc)					UK					1	Under 25	Under a year	41 - 45		5		PhD stipend 13,000 - 18,000 (tax free)
2016-03-21 15:59:03	2016-03-21 16:00:45							Principal Investigator, permanant contract			Biomedical sciences (cell biology, developmental biology, molecular biology, bioinformatics etc)							Europe (non-UK)				1	45 - 49	1 - 3 years	56 - 60		7		41,000 - 45,000						Not very comfortable - It's too competitive, and there aren't enough jobs
2016-03-21 15:56:17	2016-03-21 15:59:52										Biomedical sciences (cell biology, developmental biology, molecular biology, bioinformatics etc)							Europe (non-UK)				1	35 - 39	10 years or more	35 - 40		5		41,000 - 45,000				Not very comfortable - I don't make enough money	Not very comfortable - I can't, or won't, relocate
2016-03-21 15:57:02	2016-03-21 15:59:31	PhD researcher									Biomedical sciences (cell biology, developmental biology, molecular biology, bioinformatics etc)										Ireland	2	25 - 29	1 - 3 years	More than 70		7		PhD stipend 13,000 - 18,000 (tax free)			Not very comfortable - I can't keep working this hard	Not very comfortable - I don't make enough money		Not very comfortable - It's too competitive, and there aren't enough jobs
2016-03-21 15:57:36	2016-03-21 15:59:00	PhD researcher									Biomedical sciences (cell biology, developmental biology, molecular biology, bioinformatics etc)							Europe (non-UK)				1	Under 25	1 - 3 years	46 - 50		7		21,000 - 25,000		Comfortable
2016-03-21 15:49:49	2016-03-21 15:51:40	PhD researcher									Biomedical sciences (cell biology, developmental biology, molecular biology, bioinformatics etc)							Europe (non-UK)				1	Under 25	1 - 3 years	51 - 55		7		PhD stipend 13,000 - 18,000 (tax free)
2016-03-21 15:47:32	2016-03-21 15:48:55			Postdoc							Biomedical sciences (cell biology, developmental biology, molecular biology, bioinformatics etc)						UK					1	25 - 29	4 - 6 years	41 - 45		6		31,000 - 35,000			Not very comfortable - I can't keep working this hard
2016-03-21 15:42:46	2016-03-21 15:48:23			Postdoc							Biomedical sciences (cell biology, developmental biology, molecular biology, bioinformatics etc)						UK					1	30 - 34	4 - 6 years	41 - 45		5		31,000 - 35,000						Not very comfortable - It's too competitive, and there aren't enough jobs
2016-03-21 15:44:47	2016-03-21 15:46:57	PhD researcher										Biology (ecology, evolution etc)					UK					3	25 - 29	1 - 3 years	56 - 60		6		PhD stipend 13,000 - 18,000 (tax free)		Comfortable
2016-03-21 15:43:37	2016-03-21 15:45:11	PhD researcher										Biology (ecology, evolution etc)						Europe (non-UK)				1	25 - 29	1 - 3 years	41 - 45		5		PhD stipend 13,000 - 18,000 (tax free)
2016-03-21 15:32:32	2016-03-21 15:44:53	PhD researcher									Biomedical sciences (cell biology, developmental biology, molecular biology, bioinformatics etc)							Europe (non-UK)				1	25 - 29	4 - 6 years	51 - 55		6		PhD stipend 13,000 - 18,000 (tax free)
2016-03-21 15:41:22	2016-03-21 15:43:04			Postdoc								Biology (ecology, evolution etc)					UK					1	30 - 34	1 - 3 years	35 - 40		5		26,000 - 30,000						Not very comfortable - It's too competitive, and there aren't enough jobs
2016-03-21 15:39:20	2016-03-21 15:43:00	PhD researcher									Biomedical sciences (cell biology, developmental biology, molecular biology, bioinformatics etc)							Europe (non-UK)				1	25 - 29	1 - 3 years	61 - 65		7		PhD stipend 13,000 - 18,000 (tax free)			Not very comfortable - I can't keep working this hard	Not very comfortable - I don't make enough money	Not very comfortable - I can't, or won't, relocate
2016-03-21 15:38:49	2016-03-21 15:41:07	PhD researcher														Planetary Science	UK					2	Under 25	Under a year	51 - 55		6		PhD stipend 13,000 - 18,000 (tax free)		Comfortable
2016-03-21 15:38:18	2016-03-21 15:39:57	PhD researcher										Biology (ecology, evolution etc)					UK					1	Under 25	1 - 3 years	51 - 55		6		PhD stipend 13,000 - 18,000 (tax free)						Not very comfortable - It's too competitive, and there aren't enough jobs
2016-03-21 15:37:21	2016-03-21 15:38:10	PhD researcher									Biomedical sciences (cell biology, developmental biology, molecular biology, bioinformatics etc)							Europe (non-UK)				1	25 - 29	1 - 3 years	41 - 45		5		PhD stipend 13,000 - 18,000 (tax free)				Not very comfortable - I don't make enough money
2016-03-21 15:36:25	2016-03-21 15:38:09	PhD researcher										Biology (ecology, evolution etc)					UK					1	Under 25	1 - 3 years	41 - 45		6		PhD stipend 13,000 - 18,000 (tax free)						Not very comfortable - It's too competitive, and there aren't enough jobs
2016-03-21 15:34:17	2016-03-21 15:37:46	PhD researcher										Biology (ecology, evolution etc)					UK					1	Under 25	1 - 3 years	41 - 45		5		PhD stipend 13,000 - 18,000 (tax free)					Not very comfortable - I can't, or won't, relocate	Not very comfortable - It's too competitive, and there aren't enough jobs
2016-03-21 15:36:53	2016-03-21 15:37:37		Post-PhD, unemployed									Biology (ecology, evolution etc)					UK					2	25 - 29	Under a year	Fewer than 35		Fewer than 5		I'm currently not paid						Not very comfortable - It's too competitive, and there aren't enough jobs
2016-03-21 15:34:52	2016-03-21 15:37:03			Postdoc							Biomedical sciences (cell biology, developmental biology, molecular biology, bioinformatics etc)							Europe (non-UK)				1	30 - 34	1 - 3 years	51 - 55		6		26,000 - 30,000						Not very comfortable - It's too competitive, and there aren't enough jobs
2016-03-21 15:34:33	2016-03-21 15:36:01			Postdoc							Biomedical sciences (cell biology, developmental biology, molecular biology, bioinformatics etc)							Europe (non-UK)				1	35 - 39	10 years or more	35 - 40		5		71,000 - 80,000			Not very comfortable - I can't keep working this hard	Not very comfortable - I don't make enough money	Not very comfortable - I can't, or won't, relocate
2016-03-21 15:33:29	2016-03-21 15:35:20			Postdoc							Biomedical sciences (cell biology, developmental biology, molecular biology, bioinformatics etc)						UK					2	35 - 39	1 - 3 years	46 - 50		5		31,000 - 35,000				Not very comfortable - I don't make enough money		Not very comfortable - It's too competitive, and there aren't enough jobs
2016-03-21 15:33:24	2016-03-21 15:35:18			Postdoc												Earth Science	UK					1	30 - 34	1 - 3 years	35 - 40		5		26,000 - 30,000				Not very comfortable - I don't make enough money	Not very comfortable - I can't, or won't, relocate	Not very comfortable - It's too competitive, and there aren't enough jobs
2016-03-21 15:34:02	2016-03-21 15:34:56	PhD researcher										Biology (ecology, evolution etc)					UK					2	Under 25	Under a year	35 - 40		6		PhD stipend 13,000 - 18,000 (tax free)		Comfortable				Not very comfortable - It's too competitive, and there aren't enough jobs
2016-03-21 15:32:49	2016-03-21 15:34:12	PhD researcher										Biology (ecology, evolution etc)					UK					2	25 - 29	1 - 3 years	35 - 40		5		PhD stipend 13,000 - 18,000 (tax free)						Not very comfortable - It's too competitive, and there aren't enough jobs
2016-03-21 15:28:17	2016-03-21 15:33:17			Postdoc								Biology (ecology, evolution etc)					UK					2	25 - 29	1 - 3 years	41 - 45		5		21,000 - 25,000			Not very comfortable - I can't keep working this hard			Not very comfortable - It's too competitive, and there aren't enough jobs
2016-03-21 15:30:55	2016-03-21 15:32:52	PhD researcher														Earth Sciences	UK					1	25 - 29	1 - 3 years	41 - 45		6		PhD stipend 13,000 - 18,000 (tax free)				Not very comfortable - I don't make enough money
2016-03-21 15:31:44	2016-03-21 15:32:42	PhD researcher										Biology (ecology, evolution etc)					UK					2	25 - 29	1 - 3 years	41 - 45		5		PhD stipend 13,000 - 18,000 (tax free)				Not very comfortable - I don't make enough money	Not very comfortable - I can't, or won't, relocate
2016-03-21 15:29:27	2016-03-21 15:31:55	PhD researcher									Biomedical sciences (cell biology, developmental biology, molecular biology, bioinformatics etc)	Biology (ecology, evolution etc)					UK					1	25 - 29	1 - 3 years	61 - 65		6		PhD stipend 13,000 - 18,000 (tax free)			Not very comfortable - I can't keep working this hard	Not very comfortable - I don't make enough money
2016-03-21 15:30:03	2016-03-21 15:31:43			Postdoc							Biomedical sciences (cell biology, developmental biology, molecular biology, bioinformatics etc)						UK					1	25 - 29	Under a year	35 - 40		5		31,000 - 35,000		Comfortable		Not very comfortable - I don't make enough money
2016-03-21 15:28:12	2016-03-21 15:31:08						Principal Investigator, non-permanant contract					Biology (ecology, evolution etc)					UK					1	40 - 44	1 - 3 years	56 - 60		7		31,000 - 35,000			Not very comfortable - I can't keep working this hard	Not very comfortable - I don't make enough money		Not very comfortable - It's too competitive, and there aren't enough jobs
2016-03-21 15:30:03	2016-03-21 15:30:58	PhD researcher									Biomedical sciences (cell biology, developmental biology, molecular biology, bioinformatics etc)							Europe (non-UK)				2	25 - 29	1 - 3 years	46 - 50		6		PhD stipend 18,000 - 20,000 (tax free)						Not very comfortable - It's too competitive, and there aren't enough jobs
2016-03-21 15:24:49	2016-03-21 15:29:08	PhD researcher									Biomedical sciences (cell biology, developmental biology, molecular biology, bioinformatics etc)							Europe (non-UK)				1	30 - 34	4 - 6 years	46 - 50		6		PhD stipend 13,000 - 18,000 (tax free)						Not very comfortable - It's too competitive, and there aren't enough jobs
2016-03-21 15:27:30	2016-03-21 15:28:33			Postdoc								Biology (ecology, evolution etc)					UK					1	25 - 29	Under a year	35 - 40		5		31,000 - 35,000		Comfortable
2016-03-21 15:26:30	2016-03-21 15:28:30	PhD researcher									Biomedical sciences (cell biology, developmental biology, molecular biology, bioinformatics etc)										Ireland	1	25 - 29	1 - 3 years	56 - 60		7		PhD stipend 13,000 - 18,000 (tax free)			Not very comfortable - I can't keep working this hard	Not very comfortable - I don't make enough money	Not very comfortable - I can't, or won't, relocate	Not very comfortable - It's too competitive, and there aren't enough jobs
2016-03-21 15:23:58	2016-03-21 15:28:03			Postdoc							Biomedical sciences (cell biology, developmental biology, molecular biology, bioinformatics etc)							Europe (non-UK)				2	35 - 39	1 - 3 years	46 - 50		5		26,000 - 30,000
2016-03-21 15:24:20	2016-03-21 15:26:24	PhD researcher									Biomedical sciences (cell biology, developmental biology, molecular biology, bioinformatics etc)							Europe (non-UK)				2	Under 25	Under a year	35 - 40		5		Other (please specify)	11750 after tax		Not very comfortable - I can't keep working this hard	Not very comfortable - I don't make enough money
2016-03-21 15:23:55	2016-03-21 15:25:58			Postdoc							Biomedical sciences (cell biology, developmental biology, molecular biology, bioinformatics etc)							Europe (non-UK)				2	25 - 29	Under a year	46 - 50		5		26,000 - 30,000						Not very comfortable - It's too competitive, and there aren't enough jobs
2016-03-21 15:18:12	2016-03-21 15:24:44	PhD researcher												Chemistry				Europe (non-UK)				1	25 - 29	1 - 3 years	46 - 50		5		PhD stipend 13,000 - 18,000 (tax free)			Not very comfortable - I can't keep working this hard		Not very comfortable - I can't, or won't, relocate
2016-03-21 15:21:35	2016-03-21 15:26:39	PhD researcher									Biomedical sciences (cell biology, developmental biology, molecular biology, bioinformatics etc)							Europe (non-UK)				2	25 - 29	4 - 6 years	66 - 70		7		PhD stipend 13,000 - 18,000 (tax free)			Not very comfortable - I can't keep working this hard			Not very comfortable - It's too competitive, and there aren't enough jobs
2016-03-21 15:21:11	2016-03-21 15:23:16	PhD researcher									Biomedical sciences (cell biology, developmental biology, molecular biology, bioinformatics etc)							Europe (non-UK)				1	25 - 29	1 - 3 years	Last week was not a normal week. I usually work [specify] hours per week	60	Last week was not a normal week. I usually work [specify] days per week	6	PhD stipend 13,000 - 18,000 (tax free)
2016-03-21 15:20:14	2016-03-21 15:21:10	PhD researcher									Biomedical sciences (cell biology, developmental biology, molecular biology, bioinformatics etc)							Europe (non-UK)				1	25 - 29	1 - 3 years	56 - 60		6		PhD stipend 13,000 - 18,000 (tax free)			Not very comfortable - I can't keep working this hard			Not very comfortable - It's too competitive, and there aren't enough jobs
2016-03-21 15:18:27	2016-03-21 15:20:28	PhD researcher									Biomedical sciences (cell biology, developmental biology, molecular biology, bioinformatics etc)							Europe (non-UK)				1	25 - 29	Under a year	41 - 45		5		PhD stipend 13,000 - 18,000 (tax free)				Not very comfortable - I don't make enough money
2016-03-21 15:18:13	2016-03-21 15:19:04							Principal Investigator, permanant contract			Biomedical sciences (cell biology, developmental biology, molecular biology, bioinformatics etc)										ireland	1	50 or older	10 years or more	51 - 55		5		61,000 - 70,000		Comfortable
2016-03-21 15:16:37	2016-03-21 15:18:08			Postdoc							Biomedical sciences (cell biology, developmental biology, molecular biology, bioinformatics etc)							Europe (non-UK)				2	35 - 39	10 years or more	56 - 60		6		31,000 - 35,000
2016-03-21 15:12:04	2016-03-21 15:12:53			Postdoc							Biomedical sciences (cell biology, developmental biology, molecular biology, bioinformatics etc)						UK					1	25 - 29	Under a year	Fewer than 35		5		36,000 - 40,000					Not very comfortable - I can't, or won't, relocate	Not very comfortable - It's too competitive, and there aren't enough jobs
2016-03-21 15:07:33	2016-03-21 15:08:33			Postdoc							Biomedical sciences (cell biology, developmental biology, molecular biology, bioinformatics etc)							Europe (non-UK)				1	45 - 49	10 years or more	51 - 55		5		41,000 - 45,000			Not very comfortable - I can't keep working this hard
2016-03-21 14:45:50	2016-03-21 14:56:05	PhD researcher									Biomedical sciences (cell biology, developmental biology, molecular biology, bioinformatics etc)						UK					2	25 - 29	1 - 3 years	51 - 55		5		PhD stipend 13,000 - 18,000 (tax free)			Not very comfortable - I can't keep working this hard	Not very comfortable - I don't make enough money	Not very comfortable - I can't, or won't, relocate	Not very comfortable - It's too competitive, and there aren't enough jobs
2016-03-21 14:37:55	2016-03-21 14:44:57	PhD researcher									Biomedical sciences (cell biology, developmental biology, molecular biology, bioinformatics etc)										The Netherlands	1	35 - 39	4 - 6 years	46 - 50		5		26,000 - 30,000			Not very comfortable - I can't keep working this hard		Not very comfortable - I can't, or won't, relocate	Not very comfortable - It's too competitive, and there aren't enough jobs
2016-03-21 14:26:38	2016-03-21 14:29:12										Biomedical sciences (cell biology, developmental biology, molecular biology, bioinformatics etc)								US			2	40 - 44	1 - 3 years	35 - 40		5		31,000 - 35,000				Not very comfortable - I don't make enough money
2016-03-21 14:24:16	2016-03-21 14:25:45			Postdoc							Biomedical sciences (cell biology, developmental biology, molecular biology, bioinformatics etc)							Europe (non-UK)				3	35 - 39	1 - 3 years	41 - 45		5		26,000 - 30,000						Not very comfortable - It's too competitive, and there aren't enough jobs
2016-03-21 14:22:24	2016-03-21 14:24:07			Postdoc							Biomedical sciences (cell biology, developmental biology, molecular biology, bioinformatics etc)						UK					1	30 - 34	1 - 3 years	41 - 45		5		31,000 - 35,000						Not very comfortable - It's too competitive, and there aren't enough jobs
2016-03-21 14:10:32	2016-03-21 14:11:25			Postdoc							Biomedical sciences (cell biology, developmental biology, molecular biology, bioinformatics etc)						UK					1	30 - 34	4 - 6 years	46 - 50		5		36,000 - 40,000						Not very comfortable - It's too competitive, and there aren't enough jobs
2016-03-21 14:00:07	2016-03-21 14:02:46			Postdoc												Mycology/plant biology	UK					3	30 - 34	Under a year	61 - 65		6		26,000 - 30,000			Not very comfortable - I can't keep working this hard		Not very comfortable - I can't, or won't, relocate	Not very comfortable - It's too competitive, and there aren't enough jobs
2016-03-21 13:58:47	2016-03-21 14:02:33			Postdoc							Biomedical sciences (cell biology, developmental biology, molecular biology, bioinformatics etc)						UK					2	30 - 34	1 - 3 years	51 - 55		5		31,000 - 35,000						Not very comfortable - It's too competitive, and there aren't enough jobs
2016-03-21 13:49:02	2016-03-21 13:55:17			Postdoc							Biomedical sciences (cell biology, developmental biology, molecular biology, bioinformatics etc)						UK					1	30 - 34	4 - 6 years	Last week was not a normal week. I usually work [specify] hours per week	35	Last week was not a normal week. I usually work [specify] days per week	5	31,000 - 35,000
2016-03-21 13:48:18	2016-03-21 13:53:24			Postdoc							Biomedical sciences (cell biology, developmental biology, molecular biology, bioinformatics etc)						UK					1	25 - 29	1 - 3 years	46 - 50		6		31,000 - 35,000					Not very comfortable - I can't, or won't, relocate	Not very comfortable - It's too competitive, and there aren't enough jobs
2016-03-21 13:38:32	2016-03-21 13:40:54	PhD researcher									Biomedical sciences (cell biology, developmental biology, molecular biology, bioinformatics etc)								US			1	30 - 34	4 - 6 years	61 - 65		7		PhD stipend 18,000 - 20,000 (tax free)			Not very comfortable - I can't keep working this hard		Not very comfortable - I can't, or won't, relocate
2016-03-21 13:35:35	2016-03-21 13:38:55			Postdoc							Biomedical sciences (cell biology, developmental biology, molecular biology, bioinformatics etc)						UK					1	30 - 34	Under a year	51 - 55		6		31,000 - 35,000			Not very comfortable - I can't keep working this hard		Not very comfortable - I can't, or won't, relocate	Not very comfortable - It's too competitive, and there aren't enough jobs
2016-03-21 13:29:48	2016-03-21 13:31:39								I have left academia, but I am filling out this survey according to my most recent post (please indicate)		Biomedical sciences (cell biology, developmental biology, molecular biology, bioinformatics etc)						UK					1	30 - 34	Under a year	35 - 40		5		61,000 - 70,000		Comfortable
2016-03-21 12:21:49	2016-03-21 13:12:23			Postdoc							Biomedical sciences (cell biology, developmental biology, molecular biology, bioinformatics etc)			Chemistry		Engineering	UK					2	30 - 34	1 - 3 years	56 - 60		6		31,000 - 35,000			Not very comfortable - I can't keep working this hard
2016-03-21 13:06:58	2016-03-21 13:12:40			Postdoc							Biomedical sciences (cell biology, developmental biology, molecular biology, bioinformatics etc)						UK					1	35 - 39	10 years or more	41 - 45		5		31,000 - 35,000				Not very comfortable - I don't make enough money		Not very comfortable - It's too competitive, and there aren't enough jobs
2016-03-21 12:54:42	2016-03-21 12:57:47			Postdoc											Maths		UK					2	35 - 39	4 - 6 years	41 - 45		5		26,000 - 30,000		Comfortable			Not very comfortable - I can't, or won't, relocate	Not very comfortable - It's too competitive, and there aren't enough jobs
2016-03-21 12:53:17	2016-03-21 12:54:47								I have left academia, but I am filling out this survey according to my most recent post (please indicate)							Epidemiology	UK					1	25 - 29	1 - 3 years	Last week was not a normal week. I usually work [specify] hours per week	40	Last week was not a normal week. I usually work [specify] days per week	5	26,000 - 30,000				Not very comfortable - I don't make enough money
2016-03-21 12:46:50	2016-03-21 12:50:05	PhD researcher														Materials Science			US			1	Under 25	1 - 3 years	Last week was not a normal week. I usually work [specify] hours per week	55	Last week was not a normal week. I usually work [specify] days per week	6	21,000 - 25,000		Comfortable
2016-03-21 12:42:13	2016-03-21 12:45:05			Postdoc							Biomedical sciences (cell biology, developmental biology, molecular biology, bioinformatics etc)						UK					2	30 - 34	Under a year	46 - 50		6		26,000 - 30,000			Not very comfortable - I can't keep working this hard		Not very comfortable - I can't, or won't, relocate	Not very comfortable - It's too competitive, and there aren't enough jobs
2016-03-21 12:43:30	2016-03-21 12:45:00						Principal Investigator, non-permanant contract					Biology (ecology, evolution etc)						Europe (non-UK)				3	35 - 39	1 - 3 years	61 - 65		6		36,000 - 40,000					Not very comfortable - I can't, or won't, relocate
2016-03-21 12:11:44	2016-03-21 12:13:25	PhD researcher									Biomedical sciences (cell biology, developmental biology, molecular biology, bioinformatics etc)							Europe (non-UK)				1	25 - 29	4 - 6 years	More than 70		7		PhD stipend 13,000 - 18,000 (tax free)						Not very comfortable - It's too competitive, and there aren't enough jobs
2016-03-21 12:05:00	2016-03-21 12:07:30			Postdoc											Maths			Europe (non-UK)				3	25 - 29	Under a year	41 - 45		Last week was not a normal week. I usually work [specify] days per week	5	36,000 - 40,000						Not very comfortable - It's too competitive, and there aren't enough jobs
2016-03-21 12:05:39	2016-03-21 12:07:44								I have left academia, but I am filling out this survey according to my most recent post (please indicate)		Biomedical sciences (cell biology, developmental biology, molecular biology, bioinformatics etc)						UK					1	30 - 34	1 - 3 years	Last week was not a normal week. I usually work [specify] hours per week	37			31,000 - 35,000			Not very comfortable - I can't keep working this hard	Not very comfortable - I don't make enough money	Not very comfortable - I can't, or won't, relocate	Not very comfortable - It's too competitive, and there aren't enough jobs
2016-03-21 12:05:18	2016-03-21 12:06:12	PhD researcher									Biomedical sciences (cell biology, developmental biology, molecular biology, bioinformatics etc)						UK					1	Under 25	Under a year	61 - 65		6		PhD stipend 13,000 - 18,000 (tax free)						Not very comfortable - It's too competitive, and there aren't enough jobs
2016-03-21 12:00:42	2016-03-21 12:03:12			Postdoc												medicine implementation (translational) /applied psychology	UK					1	50 or older	1 - 3 years	56 - 60		6		26,000 - 30,000				Not very comfortable - I don't make enough money	Not very comfortable - I can't, or won't, relocate	Not very comfortable - It's too competitive, and there aren't enough jobs
2016-03-21 11:57:55	2016-03-21 11:59:19							Principal Investigator, permanant contract			Biomedical sciences (cell biology, developmental biology, molecular biology, bioinformatics etc)						UK					1	45 - 49	10 years or more	46 - 50		7		36,000 - 40,000			Not very comfortable - I can't keep working this hard
2016-03-21 11:56:33	2016-03-21 11:58:15			Postdoc							Biomedical sciences (cell biology, developmental biology, molecular biology, bioinformatics etc)							Europe (non-UK)				1	35 - 39	1 - 3 years	41 - 45		5		21,000 - 25,000				Not very comfortable - I don't make enough money
2016-03-21 11:54:09	2016-03-21 11:56:33			Postdoc							Biomedical sciences (cell biology, developmental biology, molecular biology, bioinformatics etc)								US			2	35 - 39	4 - 6 years	51 - 55		5		36,000 - 40,000				Not very comfortable - I don't make enough money
2016-03-21 11:52:21	2016-03-21 11:56:12	PhD researcher									Biomedical sciences (cell biology, developmental biology, molecular biology, bioinformatics etc)						UK					1	25 - 29	4 - 6 years	51 - 55		6		PhD stipend 13,000 - 18,000 (tax free)					Not very comfortable - I can't, or won't, relocate	Not very comfortable - It's too competitive, and there aren't enough jobs
2016-03-21 11:42:14	2016-03-21 11:44:28	PhD researcher														Geology				Canada		2	25 - 29	1 - 3 years	Fewer than 35		Fewer than 5		PhD stipend 13,000 - 18,000 (tax free)
2016-03-21 11:37:20	2016-03-21 11:39:33	PhD researcher									Biomedical sciences (cell biology, developmental biology, molecular biology, bioinformatics etc)								US			1	25 - 29	4 - 6 years	56 - 60		5		Other (please specify)	31000		Not very comfortable - I can't keep working this hard	Not very comfortable - I don't make enough money	Not very comfortable - I can't, or won't, relocate	Not very comfortable - It's too competitive, and there aren't enough jobs
2016-03-21 11:38:05	2016-03-21 11:39:17	PhD researcher										Biology (ecology, evolution etc)						Europe (non-UK)				1	30 - 34	4 - 6 years	46 - 50		5		PhD stipend 18,000 - 20,000 (tax free)			Not very comfortable - I can't keep working this hard	Not very comfortable - I don't make enough money
2016-03-21 11:24:49	2016-03-21 11:27:00	PhD researcher									Biomedical sciences (cell biology, developmental biology, molecular biology, bioinformatics etc)						UK					2	25 - 29	1 - 3 years	51 - 55		6		PhD stipend 18,000 - 20,000 (tax free)
2016-03-21 11:22:00	2016-03-21 11:25:51			Postdoc								Biology (ecology, evolution etc)						Europe (non-UK)				2	25 - 29	Under a year	Last week was not a normal week. I usually work [specify] hours per week	35	Last week was not a normal week. I usually work [specify] days per week	5	Other (please specify)	postdoc fellowship 20,000 tax-free	Comfortable				Not very comfortable - It's too competitive, and there aren't enough jobs
2016-03-21 11:14:56	2016-03-21 11:20:23	PhD researcher												Chemistry			UK					1	Under 25	Under a year	41 - 45		5		PhD stipend 13,000 - 18,000 (tax free)					Not very comfortable - I can't, or won't, relocate
2016-03-21 11:17:03	2016-03-21 11:19:00	PhD researcher														Psychology	UK					3	25 - 29	1 - 3 years	46 - 50		5		PhD stipend 13,000 - 18,000 (tax free)				Not very comfortable - I don't make enough money		Not very comfortable - It's too competitive, and there aren't enough jobs
2016-03-21 10:53:41	2016-03-21 10:58:22			Postdoc								Biology (ecology, evolution etc)					UK					1	30 - 34	1 - 3 years	46 - 50		6		26,000 - 30,000
2016-03-21 10:51:43	2016-03-21 10:57:09										Biomedical sciences (cell biology, developmental biology, molecular biology, bioinformatics etc)						UK					1	25 - 29	Under a year	51 - 55		5		Other (please specify)	£500 a month.				Not very comfortable - I can't, or won't, relocate	Not very comfortable - It's too competitive, and there aren't enough jobs
2016-03-21 10:51:31	2016-03-21 10:53:16	PhD researcher											Physics				UK					1	Under 25	1 - 3 years	Last week was not a normal week. I usually work [specify] hours per week	40	Last week was not a normal week. I usually work [specify] days per week	5	PhD stipend 13,000 - 18,000 (tax free)				Not very comfortable - I don't make enough money		Not very comfortable - It's too competitive, and there aren't enough jobs
2016-03-21 10:00:57	2016-03-21 10:46:50				Postdoc, between contracts						Biomedical sciences (cell biology, developmental biology, molecular biology, bioinformatics etc)						UK					1	40 - 44	4 - 6 years	41 - 45		5		36,000 - 40,000				Not very comfortable - I don't make enough money		Not very comfortable - It's too competitive, and there aren't enough jobs
2016-03-21 10:45:06	2016-03-21 10:46:38	PhD researcher									Biomedical sciences (cell biology, developmental biology, molecular biology, bioinformatics etc)						UK					1	30 - 34	4 - 6 years	Fewer than 35		6		PhD stipend 13,000 - 18,000 (tax free)					Not very comfortable - I can't, or won't, relocate
2016-03-21 10:44:28	2016-03-21 10:46:10	PhD researcher									Biomedical sciences (cell biology, developmental biology, molecular biology, bioinformatics etc)						UK					1	25 - 29	4 - 6 years	66 - 70		7		I'm currently not paid			Not very comfortable - I can't keep working this hard	Not very comfortable - I don't make enough money		Not very comfortable - It's too competitive, and there aren't enough jobs
2016-03-21 10:41:06	2016-03-21 10:43:12	PhD researcher									Biomedical sciences (cell biology, developmental biology, molecular biology, bioinformatics etc)						UK					1	Under 25	Under a year	Last week was not a normal week. I usually work [specify] hours per week	35	Last week was not a normal week. I usually work [specify] days per week	5	PhD stipend 13,000 - 18,000 (tax free)					Not very comfortable - I can't, or won't, relocate
2016-03-21 10:30:57	2016-03-21 10:41:08		Post-PhD, unemployed													Archaeology	UK					1	25 - 29	Under a year	Fewer than 35		Fewer than 5		I'm currently not paid
2016-03-21 10:35:40	2016-03-21 10:36:55	PhD researcher										Biology (ecology, evolution etc)						Europe (non-UK)				3	Under 25	Under a year	56 - 60		6		21,000 - 25,000			Not very comfortable - I can't keep working this hard	Not very comfortable - I don't make enough money		Not very comfortable - It's too competitive, and there aren't enough jobs
2016-03-21 10:15:44	2016-03-21 10:18:50	PhD researcher										Biology (ecology, evolution etc)					UK					1	Under 25	1 - 3 years	Last week was not a normal week. I usually work [specify] hours per week	45	Last week was not a normal week. I usually work [specify] days per week	6	PhD stipend 13,000 - 18,000 (tax free)			Not very comfortable - I can't keep working this hard	Not very comfortable - I don't make enough money	Not very comfortable - I can't, or won't, relocate	Not very comfortable - It's too competitive, and there aren't enough jobs
2016-03-21 10:14:16	2016-03-21 10:15:36			Postdoc								Biology (ecology, evolution etc)					UK					1	30 - 34	4 - 6 years	Fewer than 35		Last week was not a normal week. I usually work [specify] days per week	4	36,000 - 40,000			Not very comfortable - I can't keep working this hard
2016-03-21 10:06:10	2016-03-21 10:12:13			Postdoc							Biomedical sciences (cell biology, developmental biology, molecular biology, bioinformatics etc)						UK					1	30 - 34	4 - 6 years	35 - 40		5		36,000 - 40,000						Not very comfortable - It's too competitive, and there aren't enough jobs
2016-03-21 10:02:41	2016-03-21 10:05:11			Postdoc												Computer science	UK					2	30 - 34	Under a year	35 - 40		5		36,000 - 40,000						Not very comfortable - It's too competitive, and there aren't enough jobs
2016-03-21 10:00:18	2016-03-21 10:01:21				Postdoc, between contracts											Earth Science	UK					1	30 - 34	1 - 3 years	35 - 40		5		I'm currently not paid						Not very comfortable - It's too competitive, and there aren't enough jobs
2016-03-21 09:26:21	2016-03-21 09:27:33	PhD researcher									Biomedical sciences (cell biology, developmental biology, molecular biology, bioinformatics etc)						UK					3	25 - 29	4 - 6 years	56 - 60		6		PhD stipend 13,000 - 18,000 (tax free)			Not very comfortable - I can't keep working this hard	Not very comfortable - I don't make enough money	Not very comfortable - I can't, or won't, relocate	Not very comfortable - It's too competitive, and there aren't enough jobs
2016-03-21 09:16:31	2016-03-21 09:17:41			Postdoc							Biomedical sciences (cell biology, developmental biology, molecular biology, bioinformatics etc)						UK					2	25 - 29	Under a year	41 - 45		6		26,000 - 30,000					Not very comfortable - I can't, or won't, relocate
2016-03-21 09:04:28	2016-03-21 09:06:18	PhD researcher														Environmental science	UK					1	25 - 29	1 - 3 years	56 - 60		6		I'm currently not paid			Not very comfortable - I can't keep working this hard
2016-03-21 09:00:09	2016-03-21 09:01:13	PhD researcher										Biology (ecology, evolution etc)					UK					2	35 - 39	Under a year	41 - 45		6		I'm currently not paid				Not very comfortable - I don't make enough money		Not very comfortable - It's too competitive, and there aren't enough jobs
2016-03-21 08:43:20	2016-03-21 08:45:48			Postdoc									Physics				UK					1	25 - 29	1 - 3 years	46 - 50		5		26,000 - 30,000			Not very comfortable - I can't keep working this hard		Not very comfortable - I can't, or won't, relocate	Not very comfortable - It's too competitive, and there aren't enough jobs
2016-03-21 08:24:49	2016-03-21 08:26:18			Postdoc										Chemistry			UK					3	30 - 34	1 - 3 years	35 - 40		5		31,000 - 35,000						Not very comfortable - It's too competitive, and there aren't enough jobs
2016-03-21 08:19:47	2016-03-21 08:21:59	PhD researcher									Biomedical sciences (cell biology, developmental biology, molecular biology, bioinformatics etc)						UK					1	Under 25	1 - 3 years	46 - 50		6		21,000 - 25,000			Not very comfortable - I can't keep working this hard	Not very comfortable - I don't make enough money		Not very comfortable - It's too competitive, and there aren't enough jobs
2016-03-21 08:10:25	2016-03-21 08:11:32	PhD researcher									Biomedical sciences (cell biology, developmental biology, molecular biology, bioinformatics etc)				Maths				US			1	25 - 29	1 - 3 years	56 - 60		7		31,000 - 35,000				Not very comfortable - I don't make enough money
2016-03-21 08:04:18	2016-03-21 08:06:43			Postdoc							Biomedical sciences (cell biology, developmental biology, molecular biology, bioinformatics etc)						UK					1	30 - 34	4 - 6 years	41 - 45		5		31,000 - 35,000			Not very comfortable - I can't keep working this hard	Not very comfortable - I don't make enough money	Not very comfortable - I can't, or won't, relocate	Not very comfortable - It's too competitive, and there aren't enough jobs
2016-03-21 08:03:21	2016-03-21 08:08:50			Postdoc													UK					1	30 - 34	4 - 6 years	46 - 50		5		36,000 - 40,000					Not very comfortable - I can't, or won't, relocate	Not very comfortable - It's too competitive, and there aren't enough jobs
2016-03-21 07:51:29	2016-03-21 08:01:14	PhD researcher										Biology (ecology, evolution etc)					UK					4	25 - 29	1 - 3 years	41 - 45		Fewer than 5		PhD stipend 13,000 - 18,000 (tax free)
2016-03-21 07:47:29	2016-03-21 07:49:43			Postdoc												Engineering	UK					1	25 - 29	1 - 3 years	35 - 40		5		31,000 - 35,000						Not very comfortable - It's too competitive, and there aren't enough jobs
2016-03-21 07:39:57	2016-03-21 07:41:53	PhD researcher														Psychology/economics	UK					1	25 - 29	Under a year	35 - 40		5		PhD stipend 13,000 - 18,000 (tax free)				Not very comfortable - I don't make enough money
2016-03-21 07:17:27	2016-03-21 07:19:25	PhD researcher														Political Science		Europe (non-UK)				3	30 - 34	1 - 3 years	35 - 40		5		Other (please specify)	scholarship: 10,000 USD			Not very comfortable - I don't make enough money		Not very comfortable - It's too competitive, and there aren't enough jobs
2016-03-19 13:18:17	2016-03-19 13:19:22	PhD researcher							I have left academia, but I am filling out this survey according to my most recent post (please indicate)		Biomedical sciences (cell biology, developmental biology, molecular biology, bioinformatics etc)							Europe (non-UK)				2	30 - 34	4 - 6 years	61 - 65		7		PhD stipend 13,000 - 18,000 (tax free)			Not very comfortable - I can't keep working this hard	Not very comfortable - I don't make enough money	Not very comfortable - I can't, or won't, relocate	Not very comfortable - It's too competitive, and there aren't enough jobs
