# Supplementary material for: A survey of working conditions within biomedical research in the United Kingdom
Source: F1000Res. 2017 May 12;6:229. Originally published 2017 Mar 7. [Version 2] doi: 10.12688/f1000research.11029.2 (PMC5627577; doi:10.12688/f1000research.11029.2)
Supplement: Supplementary file 2 [file f1000research-6-12484-s0001.tgz]

Archive with 1 entries (1 files):
- 96391988-d1ff-4314-85b5-60efa5834690.docx
